# Supplementary material for: Viral transduction of primary human lymphoma B cells reveals mechanisms of NOTCH-mediated immune escape
Source: Nat Commun. 2022 Oct 20;13:6220. doi: 10.1038/s41467-022-33739-2 (PMC9585083; doi:10.1038/s41467-022-33739-2)
Supplement: Supplementary file 4 — Supplementary Data 1 [file 41467_2022_33739_MOESM4_ESM.xlsx]

## Sheet: up
Supplementary Data 1: List of NOTCH1 DE genes (Referred to Figure 3d)
gene up	CLL1 LogFC	CLL2 LogFC	CLL3 LogFC	CLL4 LogFC	CLL5 LogFC	CLL6 LogFC	CLL7 LogFC	CLL8 LogFC	CLL9 LogFC	CLL10 LogFC	CLL11 LogFC	CLL12 LogFC	CLL13 LogFC
FGR	7.10051	6.8052	5.0775	5.09392	5.14791	5.05047	4.53422	5.39565	3.89809	5.39402	3.63371	4.28874	3.91755
FYN	5.97289	5.12417	4.82601	4.24531	4.95624	4.26988	3.92876	5.17224	3.5895	4.05467	3.0764	3.9082	3.79537
DAPK2	5.85349	4.59679	4.78108	4.14337	3.71371	4.20231	3.5125	5.04955	3.3335	3.42915	2.99428	3.2929	3.48929
CDH1	5.77863	4.51299	4.66166	3.24652	3.62922	4.11099	3.4956	4.98267	3.26713	3.22506	2.97875	3.22398	3.08363
TNIP3	5.32576	3.77206	4.23863	3.24214	3.4973	3.64609	3.12346	4.62609	3.1191	3.17136	2.52295	2.54022	2.77594
TRIB2	4.44036	3.47937	3.95576	2.87103	3.05917	3.5443	2.71821	4.566	2.61452	2.76123	2.18697	2.37742	2.57904
TESC	3.90828	3.19985	3.30905	2.40396	2.6017	2.81225	2.44083	3.28363	2.25542	2.45006	1.81226	2.12255	2.39553
NCR2	3.53505	3.12226	3.09536	2.26727	2.39052	2.63366	2.26061	3.19017	2.0426	2.26169	1.65914	2.10716	2.12186
XBP1	3.44609	3.02376	3.01531	2.17505	2.30841	2.425	2.19576	3.10404	2.01047	2.2282	1.61421	1.99627	1.95226
GZMB	3.43792	2.98566	2.97984	2.15847	2.29567	2.39443	2.17238	2.95603	1.98898	2.17547	1.61288	1.98536	1.90352
FLT1	3.3823	2.90057	2.89224	2.01711	2.173	2.33108	2.09931	2.90775	1.92299	2.12308	1.54374	1.94051	1.86396
DNASE2	3.2946	2.84788	2.77435	1.8564	2.09007	2.22231	1.89462	2.70653	1.64892	1.83547	1.40112	1.8702	1.80633
PRKAG2	3.27646	2.77789	2.6397	1.8564	2.08761	2.15454	1.89247	2.63936	1.64892	1.774	1.39914	1.78297	1.67386
ABI3	3.16829	2.61179	2.51986	1.80778	2.03459	1.92654	1.86807	2.48137	1.57979	1.59922	1.326	1.6388	1.60626
DUSP16	2.98286	2.59781	2.46346	1.76404	1.97696	1.84776	1.70797	2.43492	1.54252	1.52922	1.25882	1.58202	1.57732
IFNG	2.98025	2.56639	2.45423	1.66156	1.97279	1.84587	1.68827	2.41765	1.52823	1.5273	1.25745	1.55197	1.57503
PTP4A1	2.97107	2.54519	2.41014	1.66156	1.96898	1.82814	1.6772	2.28014	1.52515	1.52524	1.25542	1.49474	1.48929
LY86	2.89778	2.50749	2.39959	1.64545	1.91186	1.82499	1.639	2.26644	1.48912	1.51579	1.24372	1.46832	1.43876
HES1	2.88642	2.48466	2.35013	1.63928	1.88404	1.82317	1.6273	2.25649	1.47809	1.51259	1.21485	1.46438	1.43558
IL1R2	2.81071	2.4088	2.31338	1.59951	1.85101	1.81383	1.54323	2.14156	1.43597	1.50846	1.20079	1.39803	1.39162
IL18R1	2.64951	2.40346	2.27002	1.59922	1.83278	1.79921	1.53632	2.11305	1.43482	1.46138	1.19428	1.39697	1.3895
CR2	2.56225	2.34922	2.23389	1.51892	1.77553	1.70987	1.50486	2.05509	1.35205	1.42268	1.15585	1.35205	1.36225
BHLHE41	2.46234	2.30403	2.16387	1.45811	1.73835	1.69086	1.40042	1.92673	1.31027	1.29031	1.1203	1.29313	1.29385
SSPN	2.43004	2.29617	2.14587	1.44262	1.73663	1.66881	1.3833	1.91863	1.30585	1.27827	1.11175	1.29024	1.24297
RUNX2	2.42496	2.24342	1.94048	1.43619	1.64885	1.6104	1.33356	1.83389	1.30065	1.27355	1.09571	1.26365	1.19308
DOK4	2.40845	2.22199	1.91837	1.43277	1.64488	1.59358	1.31877	1.82737	1.269	1.27331	1.0944	1.25914	1.18928
TMEM255A	2.37258	2.16339	1.89857	1.42891	1.63354	1.58294	1.30731	1.78246	1.25865	1.26908	1.0923	1.24129	1.09918
RHPN2	2.32058	2.06556	1.84178	1.37352	1.58675	1.52537	1.27841	1.71632	1.15589	1.16424	1.02424	1.15872	1.0715
DTX1	2.22173	2.06551	1.82526	1.26727	1.5075	1.52252	1.21191	1.71258	1.08147	1.08569	0.972725	1.12039	1.06387
ENTPD1	2.11669	2.04301	1.76743	1.20522	1.44291	1.43911	1.1405	1.68244	1.01863	1.01146	0.951901	1.06448	1.01743
STAT4	2.10466	2.00427	1.68269	1.20242	1.43327	1.42511	1.13976	1.64169	1.00684	1.00192	0.947058	1.05657	0.986883
CDKL2	2.09149	1.9668	1.66936	1.18825	1.41994	1.42511	1.12646	1.62773	0.993762	0.97723	0.918629	1.02773	0.984337
SYT16	2.07398	1.95154	1.56965	1.16203	1.4036	1.36976	1.1033	1.60206	0.98898	0.962757	0.895079	0.991695	0.946291
SLC27A2	2.0706	1.95154	1.55004	1.15883	1.39633	1.35415	1.08458	1.5974	0.967777	0.960831	0.866609	0.980765	0.944282
SSH2	2.01293	1.91108	1.5138	1.14016	1.3646	1.34572	1.07429	1.56065	0.955996	0.901538	0.844478	0.95964	0.924819
IL19	2.01213	1.90357	1.4888	1.13546	1.34962	1.33131	1.07138	1.55084	0.954962	0.898622	0.834468	0.958033	0.917487
SIGLEC10	1.98645	1.84064	1.45554	1.13036	1.34705	1.31006	1.06975	1.54398	0.942155	0.897948	0.833827	0.930984	0.894085
PLAC8	1.93423	1.81931	1.45417	1.07708	1.29649	1.30425	1.04763	1.5401	0.909584	0.872759	0.807368	0.920826	0.882841
FGD2	1.92495	1.81862	1.40837	1.0746	1.29633	1.28969	1.04575	1.53913	0.898276	0.869719	0.803944	0.906732	0.87954
NOTCH1	1.85724	1.75252	1.3893	1.06914	1.29101	1.27839	1.02906	1.49315	0.876988	0.862092	0.799523	0.876082	0.83171
ABCA6	1.79175	1.66537	1.28367	1.01323	1.19604	1.20289	0.989509	1.45081	0.843325	0.803498	0.79078	0.870105	0.811215
FAM27C	1.77498	1.65879	1.253	1.01038	1.19514	1.19664	0.945187	1.41352	0.842849	0.801194	0.790281	0.834914	0.811215
TTC39B	1.77498	1.62359	1.22694	1.00952	1.18761	1.17952	0.944759	1.39766	0.833958	0.788262	0.784978	0.823602	0.811215
MYO1E	1.75764	1.5887	1.21337	1.0005	1.181	1.17472	0.911743	1.38615	0.812297	0.754529	0.775137	0.815006	0.811215
KALRN	1.67817	1.52298	1.13193	0.964842	1.1486	1.12423	0.882336	1.32581	0.790831	0.722497	0.706386	0.797696	0.805356
FCRL3	1.67431	1.51871	1.11608	0.963605	1.14724	1.12405	0.876076	1.30453	0.788604	0.705312	0.706127	0.794719	0.796521
ABHD6	1.6422	1.48235	1.0969	0.93871	1.122	1.0112	0.862013	1.26931	0.751965	0.689255	0.670403	0.738077	0.735251
DNASE1L3	1.63945	1.47606	1.09307	0.926752	1.11698	1.00591	0.860155	1.20517	0.750665	0.689255	0.659316	0.729305	0.731936
CAMP	1.63698	1.44799	1.08908	0.918419	1.07821	1.00315	0.859617	1.18438	0.749401	0.689255	0.656998	0.728377	0.726283
HPGD	1.63657	1.41581	1.08365	0.911967	1.07565	0.993402	0.856576	1.18023	0.747712	0.689255	0.65698	0.725455	0.72462
SYTL3	1.61895	1.41173	1.06544	0.901664	1.03278	0.984655	0.853127	1.15685	0.737235	0.683102	0.649167	0.695879	0.722167
HEY1	1.60897	1.40416	1.05479	0.897678	1.03053	0.977964	0.849865	1.15139	0.735019	0.682392	0.646879	0.695879	0.71184
ENOX2	1.58059	1.3799	1.02334	0.886529	1.02043	0.968456	0.835379	1.13917	0.732597	0.671863	0.642778	0.686023	0.69052
GNGT2	1.57824	1.37712	1.02016	0.876099	0.9899	0.964889	0.828272	1.12693	0.71314	0.638287	0.632674	0.684572	0.68904
CD300A	1.54514	1.37081	0.991083	0.834051	0.960772	0.963341	0.821249	1.12157	0.701297	0.613122	0.629468	0.684572	0.683052
GATM	1.4489	1.34372	0.944018	0.774071	0.851007	0.939374	0.78617	1.06372	0.631703	0.561094	0.593668	0.662207	0.658129
MALT1	1.40531	1.34372	0.933097	0.756134	0.810708	0.934466	0.769813	1.04769	0.629829	0.543708	0.587975	0.64787	0.631049
COQ2	1.39483	1.28682	0.925639	0.756134	0.777307	0.934466	0.760192	1.00557	0.629829	0.53185	0.570884	0.629991	0.608144
PHOSPHO1	1.38509	1.25778	0.9052	0.736898	0.760622	0.915042	0.753104	1.00186	0.629829	0.529328	0.570145	0.619121	0.594941
P2RY2	1.30708	1.23974	0.9052	0.722277	0.752004	0.914549	0.737902	0.969528	0.628027	0.508148	0.548804	0.590492	0.568275
RGS6	1.22984	1.22346	0.879309	0.67688	0.721772	0.886748	0.718695	0.950569	0.582555	0.459271	0.526382	0.563111	0.556961
HMCES	1.20036	1.21368	0.864958	0.664232	0.717671	0.865299	0.691865	0.949964	0.57368	0.42279	0.526382	0.558085	0.550744
CSF1	1.20036	1.2129	0.864958	0.661282	0.717671	0.864937	0.691024	0.946935	0.570536	0.41656	0.523579	0.555644	0.550687
LINC00643	1.1739	1.20768	0.864958	0.639517	0.717671	0.847222	0.679693	0.929476	0.562854	0.397231	0.499962	0.554105	0.549431
PRR5	1.16484	1.19253	0.864958	0.63766	0.714164	0.840663	0.679633	0.921839	0.558558	0.396802	0.486812	0.554105	0.54692
HES4	1.14737	1.1664	0.864958	0.610589	0.69795	0.819853	0.659347	0.901529	0.545208	0.364085	0.47236	0.553237	0.532021
PLSCR1	1.13153	1.16393	0.864958	0.60989	0.697537	0.816136	0.652718	0.86204	0.541112	0.357738	0.469217	0.549123	0.527023
ZFP92	1.12419	1.11742	0.864958	0.609398	0.692969	0.803817	0.650573	0.823321	0.533846	0.350014	0.459637	0.531503	0.500547
IL1RAP	1.12419	1.11742	0.864958	0.604715	0.686623	0.798176	0.646933	0.818839	0.533623	0.348976	0.453593	0.530403	0.499203
FAM49A	1.04483	1.11742	0.864958	0.587396	0.672212	0.795772	0.621269	0.804176	0.520465	0.319617	0.433556	0.52325	0.491721
HES5	1.04107	1.11742	0.856903	0.582365	0.66982	0.793274	0.617759	0.784769	0.51855	0.316028	0.430604	0.520937	0.486849
NRARP	1.02881	1.11723	0.846689	0.581464	0.660596	0.786382	0.61191	0.779343	0.508042	0.304278	0.424231	0.519059	0.486849
ALPK2	1.00068	1.09217	0.838756	0.569149	0.632924	0.779508	0.586287	0.765508	0.489791	0.298527	0.419354	0.493164	0.47783
CR1	0.979979	1.04781	0.819574	0.561362	0.632742	0.731468	0.58476	0.762066	0.486684	0.289528	0.418205	0.470863	0.456843
C10orf128	0.961849	1.04373	0.815219	0.554558	0.631855	0.72456	0.572696	0.758615	0.468969	0.289528	0.41735	0.467381	0.455617
RF00019	0.943495	1.0409	0.783259	0.534671	0.618822	0.721339	0.538367	0.758615	0.427789	0.276717	0.403874	0.440304	0.435701
LY86-AS1	0.921653	1.01512	0.777607	0.530159	0.595874	0.708041	0.532285	0.748922	0.375133	0.269078	0.378733	0.424432	0.41684
AC005515.1	0.828948	0.978745	0.75961	0.502374	0.550547	0.694383	0.495098	0.735314	0.340005	0.218341	0.316866	0.393698	0.394987
MBNL1-AS1	0.827408	0.906854	0.682195	0.495446	0.547311	0.632502	0.49197	0.715141	0.333583	0.217091	0.314305	0.368852	0.336116
LINC01307	0.773774	0.840422	0.678391	0.470311	0.538657	0.627591	0.466581	0.657691	0.315242	0.200743	0.29005	0.344517	0.319469
LINC01694	0.764043	0.825892	0.678391	0.459239	0.509806	0.619116	0.440477	0.651937	0.31359	0.188392	0.28671	0.342829	0.298033
CXXC4-AS1	0.653178	0.73843	0.595266	0.285894	0.364343	0.554747	0.360176	0.592834	0.234527	0.13539	0.228149	0.271773	0.27301
AC023794.1	0.6372	0.705797	0.530954	0.260595	0.346833	0.516389	0.355889	0.556204	0.227812	0.133928	0.219923	0.245918	0.231943
AC004828.1	0.630773	0.65242	0.360284	0.195551	0.168825	0.494916	0.209809	0.537949	0.171877	0.0858978	0.133865	0.198481	0.168204
AP002761.4	0.629157	0.58009	0.331838	0.195551	0.16572	0.469866	0.20418	0.517128	0.153315	0.0698839	0.129718	0.188093	0.157115
AC109597.2	0.610024	0.543319	0.253537	0.195551	0.158266	0.360893	0.191812	0.511668	0.144159	0.0647974	0.124773	0.178712	0.150668
AC090826.1	0.517169	0.538906	0.247451	0.186542	0.147463	0.352117	0.148476	0.505086	0.117104	0.0415346	0.101574	0.171795	0.143895
AC105105.1	0.448675	0.518713	0.0815674	0.178422	0.147236	0.232821	0.13567	0.433996	0.0843059	0.0386269	0.0902201	0.135518	0.118988
AC104971.2	0.425134	0.518713	0.0778644	0.173349	0.147236	0.214102	0.103303	0.430629	0.07869	0.0386269	0.0744971	0.12871	0.118943
AC005515.2	0.396332	0.518713	0.0778644	0.169342	0.147236	0.204787	0.103303	0.424754	0.075857	0.0386269	0.073395	0.116665	0.11106
AC104971.3	0.28131	0.308201	0.0778644	0.0765986	0.139306	0.117187	0.103303	0.272497	0.0599497	0.0142584	0.0407749	0.0302467	0.0659835
gene down	CLL1 LogFC	CLL2 LogFC	CLL3 LogFC	CLL4 LogFC	CLL5 LogFC	CLL6 LogFC	CLL7 LogFC	CLL8 LogFC	CLL9 LogFC	CLL10 LogFC	CLL11 LogFC	CLL12 LogFC	CLL13 LogFC
DBNDD1	-0.00407474	-0.00520864	-0.0308417	-0.027184	-0.0672103	-0.00485074	-0.0257115	-0.0284664	-0.050836	-0.0957719	-0.0237338	-0.0212517	-0.00106135
CAPG	-0.0278661	-0.0430056	-0.125514	-0.0723838	-0.130267	-0.0922513	-0.0650086	-0.0470134	-0.354246	-0.295434	-0.0361581	-0.119948	-0.244688
SLC12A3	-0.0605682	-0.0499619	-0.139517	-0.0905629	-0.163973	-0.0987845	-0.0968062	-0.0470134	-0.374531	-0.340178	-0.0841425	-0.119948	-0.287997
TCL1A	-0.0997491	-0.0665896	-0.223812	-0.219544	-0.205339	-0.172809	-0.181498	-0.106689	-0.499026	-0.542879	-0.189408	-0.213952	-0.459143
CCL22	-0.125005	-0.0735365	-0.251624	-0.24839	-0.221683	-0.177946	-0.216922	-0.179177	-0.517764	-0.562594	-0.235836	-0.247342	-0.501847
BBC3	-0.169147	-0.0826972	-0.32327	-0.344744	-0.304885	-0.198885	-0.248121	-0.269406	-0.534781	-0.696302	-0.282451	-0.302048	-0.510713
CAV1	-0.201205	-0.0858445	-0.395515	-0.370395	-0.335444	-0.223563	-0.289583	-0.389799	-0.553519	-0.80528	-0.291699	-0.339059	-0.510713
AICDA	-0.292337	-0.111877	-0.463831	-0.418991	-0.406546	-0.301044	-0.318901	-0.426384	-0.60778	-0.87694	-0.334278	-0.350989	-0.52217
NEK6	-0.339959	-0.147442	-0.50446	-0.424316	-0.44024	-0.35172	-0.340279	-0.512508	-0.611169	-0.897771	-0.366454	-0.442821	-0.588763
AHNAK	-0.365748	-0.200294	-0.527153	-0.48502	-0.457134	-0.392852	-0.376791	-0.538251	-0.640651	-0.950545	-0.37487	-0.524811	-0.684297
GNAZ	-0.388473	-0.201155	-0.533557	-0.499836	-0.463385	-0.411885	-0.410303	-0.548125	-0.667551	-1.0079	-0.395527	-0.530861	-0.684673
MGAT3	-0.393361	-0.210768	-0.533557	-0.504201	-0.466525	-0.42111	-0.416739	-0.549448	-0.668296	-1.01033	-0.397619	-0.538465	-0.687482
FGF2	-0.457009	-0.267667	-0.605997	-0.555267	-0.569751	-0.560328	-0.48084	-0.646072	-0.755999	-1.08094	-0.490862	-0.647428	-0.88493
DEF8	-0.500931	-0.276761	-0.610761	-0.56088	-0.619044	-0.566437	-0.512175	-0.649014	-0.761586	-1.08911	-0.500686	-0.66028	-0.904243
SNX30	-0.536552	-0.295566	-0.640981	-0.597132	-0.633834	-0.582377	-0.543828	-0.67434	-0.823515	-1.1699	-0.567109	-0.68195	-0.961288
AFF2	-0.540259	-0.367762	-0.682529	-0.600021	-0.63552	-0.612054	-0.545525	-0.698797	-0.834161	-1.17497	-0.579051	-0.69765	-0.983804
PTGIR	-0.565284	-0.377892	-0.694743	-0.615922	-0.674005	-0.626714	-0.576059	-0.724729	-0.882631	-1.22678	-0.59852	-0.705585	-1.02862
PIGR	-0.649641	-0.395971	-0.763583	-0.636613	-0.687473	-0.646628	-0.605394	-0.753374	-0.930672	-1.28085	-0.630765	-0.751453	-1.07782
FAM129C	-0.707846	-0.440515	-0.785606	-0.725457	-0.727317	-0.702639	-0.654614	-0.80088	-0.962956	-1.33788	-0.674643	-0.776523	-1.11335
ITGAM	-0.718532	-0.466253	-0.813965	-0.740544	-0.765686	-0.707134	-0.666696	-0.822706	-0.99644	-1.35454	-0.69012	-0.800345	-1.12965
MTSS1	-0.720297	-0.501542	-0.827894	-0.760642	-0.768438	-0.733442	-0.678444	-0.858824	-1.0236	-1.37171	-0.694122	-0.824003	-1.14409
HLA-DQB1	-0.825182	-0.546015	-0.883415	-0.810886	-0.858895	-0.764413	-0.727649	-0.964942	-1.13288	-1.49499	-0.820942	-0.855479	-1.22436
P2RY8	-0.826004	-0.590521	-0.924173	-0.8176	-0.860655	-0.792619	-0.752747	-0.982409	-1.1436	-1.50616	-0.828235	-0.885464	-1.27149
CCR4	-0.861639	-0.593851	-0.944352	-0.84425	-0.880639	-0.798006	-0.756986	-0.983549	-1.15052	-1.55271	-0.841661	-0.886274	-1.28475
CXCR3	-0.889717	-0.609929	-0.961644	-0.884175	-0.95027	-0.82106	-0.790711	-1.01662	-1.17813	-1.57175	-0.854569	-0.903564	-1.31873
C17orf99	-0.902303	-0.627551	-0.961644	-0.886746	-0.95217	-0.842086	-0.792494	-1.05709	-1.17813	-1.61736	-0.861118	-0.925275	-1.33552
C6orf222	-0.924921	-0.645482	-0.969418	-0.894171	-0.980112	-0.864337	-0.798318	-1.0576	-1.18324	-1.65245	-0.866466	-0.932876	-1.3663
HLA-DRB1	-0.932851	-0.650197	-0.981871	-0.894291	-1.01366	-0.868127	-0.801378	-1.05813	-1.18929	-1.66615	-0.877601	-0.96617	-1.37581
HLA-DQA1	-0.983867	-0.69639	-0.985579	-0.90887	-1.04979	-0.870071	-0.818366	-1.0766	-1.23283	-1.7006	-0.904845	-0.98322	-1.3872
KANK2	-0.998147	-0.708109	-0.987053	-0.952788	-1.10938	-0.871953	-0.869454	-1.11479	-1.2595	-1.75669	-0.946436	-0.994358	-1.39456
HLA-DRB5	-1.01317	-0.736903	-1.04685	-0.961671	-1.14255	-0.881215	-0.88135	-1.1439	-1.28184	-1.75962	-0.961895	-1.0365	-1.40506
HLA-DMA	-1.04961	-0.793465	-1.062	-1.04641	-1.2145	-0.890101	-0.938159	-1.15668	-1.32242	-1.82429	-0.985861	-1.044	-1.43662
LBH	-1.11602	-0.797446	-1.10424	-1.08644	-1.26419	-0.977177	-0.981385	-1.28667	-1.33539	-1.86351	-1.01351	-1.10919	-1.47214
HLA-DPB1	-1.17707	-0.826907	-1.13831	-1.14894	-1.27973	-0.991959	-1.03149	-1.32445	-1.43478	-1.88703	-1.03616	-1.11411	-1.49335
LINC02532	-1.43323	-0.908837	-1.27968	-1.31389	-1.42607	-1.13861	-1.14883	-1.436	-1.6341	-2.08001	-1.18901	-1.12436	-1.6424
HLA-DMB	-1.49583	-0.962636	-1.35955	-1.52906	-1.45634	-1.21522	-1.19295	-1.55258	-1.71542	-2.20218	-1.21613	-1.22379	-1.70804
AC010247.2	-1.61684	-1.21996	-1.53356	-1.7481	-1.55804	-1.44916	-1.35902	-1.84969	-1.93046	-2.55023	-1.27702	-1.44471	-1.90439
PECAM1	-1.79037	-1.26216	-1.59143	-1.80445	-1.58417	-1.58865	-1.37074	-1.9736	-1.933	-2.55651	-1.30421	-1.50844	-2.04764
CD24	-2.55845	-2.15019	-2.59377	-2.1884	-2.13213	-2.69434	-1.68571	-2.89803	-2.39846	-3.10205	-1.65495	-2.00544	-2.77376

## Sheet: down
gene down	CLL1 LogFC	CLL2 LogFC	CLL3 LogFC	CLL4 LogFC	CLL5 LogFC	CLL6 LogFC	CLL7 LogFC	CLL8 LogFC	CLL9 LogFC	CLL10 LogFC	CLL11 LogFC	CLL12 LogFC	CLL13 LogFC
DBNDD1	-0.00407474	-0.00520864	-0.0308417	-0.027184	-0.0672103	-0.00485074	-0.0257115	-0.0284664	-0.050836	-0.0957719	-0.0237338	-0.0212517	-0.00106135
CAPG	-0.0278661	-0.0430056	-0.125514	-0.0723838	-0.130267	-0.0922513	-0.0650086	-0.0470134	-0.354246	-0.295434	-0.0361581	-0.119948	-0.244688
SLC12A3	-0.0605682	-0.0499619	-0.139517	-0.0905629	-0.163973	-0.0987845	-0.0968062	-0.0470134	-0.374531	-0.340178	-0.0841425	-0.119948	-0.287997
TCL1A	-0.0997491	-0.0665896	-0.223812	-0.219544	-0.205339	-0.172809	-0.181498	-0.106689	-0.499026	-0.542879	-0.189408	-0.213952	-0.459143
CCL22	-0.125005	-0.0735365	-0.251624	-0.24839	-0.221683	-0.177946	-0.216922	-0.179177	-0.517764	-0.562594	-0.235836	-0.247342	-0.501847
BBC3	-0.169147	-0.0826972	-0.32327	-0.344744	-0.304885	-0.198885	-0.248121	-0.269406	-0.534781	-0.696302	-0.282451	-0.302048	-0.510713
CAV1	-0.201205	-0.0858445	-0.395515	-0.370395	-0.335444	-0.223563	-0.289583	-0.389799	-0.553519	-0.80528	-0.291699	-0.339059	-0.510713
AICDA	-0.292337	-0.111877	-0.463831	-0.418991	-0.406546	-0.301044	-0.318901	-0.426384	-0.60778	-0.87694	-0.334278	-0.350989	-0.52217
NEK6	-0.339959	-0.147442	-0.50446	-0.424316	-0.44024	-0.35172	-0.340279	-0.512508	-0.611169	-0.897771	-0.366454	-0.442821	-0.588763
AHNAK	-0.365748	-0.200294	-0.527153	-0.48502	-0.457134	-0.392852	-0.376791	-0.538251	-0.640651	-0.950545	-0.37487	-0.524811	-0.684297
GNAZ	-0.388473	-0.201155	-0.533557	-0.499836	-0.463385	-0.411885	-0.410303	-0.548125	-0.667551	-1.0079	-0.395527	-0.530861	-0.684673
MGAT3	-0.393361	-0.210768	-0.533557	-0.504201	-0.466525	-0.42111	-0.416739	-0.549448	-0.668296	-1.01033	-0.397619	-0.538465	-0.687482
FGF2	-0.457009	-0.267667	-0.605997	-0.555267	-0.569751	-0.560328	-0.48084	-0.646072	-0.755999	-1.08094	-0.490862	-0.647428	-0.88493
DEF8	-0.500931	-0.276761	-0.610761	-0.56088	-0.619044	-0.566437	-0.512175	-0.649014	-0.761586	-1.08911	-0.500686	-0.66028	-0.904243
SNX30	-0.536552	-0.295566	-0.640981	-0.597132	-0.633834	-0.582377	-0.543828	-0.67434	-0.823515	-1.1699	-0.567109	-0.68195	-0.961288
AFF2	-0.540259	-0.367762	-0.682529	-0.600021	-0.63552	-0.612054	-0.545525	-0.698797	-0.834161	-1.17497	-0.579051	-0.69765	-0.983804
PTGIR	-0.565284	-0.377892	-0.694743	-0.615922	-0.674005	-0.626714	-0.576059	-0.724729	-0.882631	-1.22678	-0.59852	-0.705585	-1.02862
PIGR	-0.649641	-0.395971	-0.763583	-0.636613	-0.687473	-0.646628	-0.605394	-0.753374	-0.930672	-1.28085	-0.630765	-0.751453	-1.07782
FAM129C	-0.707846	-0.440515	-0.785606	-0.725457	-0.727317	-0.702639	-0.654614	-0.80088	-0.962956	-1.33788	-0.674643	-0.776523	-1.11335
ITGAM	-0.718532	-0.466253	-0.813965	-0.740544	-0.765686	-0.707134	-0.666696	-0.822706	-0.99644	-1.35454	-0.69012	-0.800345	-1.12965
MTSS1	-0.720297	-0.501542	-0.827894	-0.760642	-0.768438	-0.733442	-0.678444	-0.858824	-1.0236	-1.37171	-0.694122	-0.824003	-1.14409
HLA-DQB1	-0.825182	-0.546015	-0.883415	-0.810886	-0.858895	-0.764413	-0.727649	-0.964942	-1.13288	-1.49499	-0.820942	-0.855479	-1.22436
P2RY8	-0.826004	-0.590521	-0.924173	-0.8176	-0.860655	-0.792619	-0.752747	-0.982409	-1.1436	-1.50616	-0.828235	-0.885464	-1.27149
CCR4	-0.861639	-0.593851	-0.944352	-0.84425	-0.880639	-0.798006	-0.756986	-0.983549	-1.15052	-1.55271	-0.841661	-0.886274	-1.28475
CXCR3	-0.889717	-0.609929	-0.961644	-0.884175	-0.95027	-0.82106	-0.790711	-1.01662	-1.17813	-1.57175	-0.854569	-0.903564	-1.31873
C17orf99	-0.902303	-0.627551	-0.961644	-0.886746	-0.95217	-0.842086	-0.792494	-1.05709	-1.17813	-1.61736	-0.861118	-0.925275	-1.33552
C6orf222	-0.924921	-0.645482	-0.969418	-0.894171	-0.980112	-0.864337	-0.798318	-1.0576	-1.18324	-1.65245	-0.866466	-0.932876	-1.3663
HLA-DRB1	-0.932851	-0.650197	-0.981871	-0.894291	-1.01366	-0.868127	-0.801378	-1.05813	-1.18929	-1.66615	-0.877601	-0.96617	-1.37581
HLA-DQA1	-0.983867	-0.69639	-0.985579	-0.90887	-1.04979	-0.870071	-0.818366	-1.0766	-1.23283	-1.7006	-0.904845	-0.98322	-1.3872
KANK2	-0.998147	-0.708109	-0.987053	-0.952788	-1.10938	-0.871953	-0.869454	-1.11479	-1.2595	-1.75669	-0.946436	-0.994358	-1.39456
HLA-DRB5	-1.01317	-0.736903	-1.04685	-0.961671	-1.14255	-0.881215	-0.88135	-1.1439	-1.28184	-1.75962	-0.961895	-1.0365	-1.40506
HLA-DMA	-1.04961	-0.793465	-1.062	-1.04641	-1.2145	-0.890101	-0.938159	-1.15668	-1.32242	-1.82429	-0.985861	-1.044	-1.43662
LBH	-1.11602	-0.797446	-1.10424	-1.08644	-1.26419	-0.977177	-0.981385	-1.28667	-1.33539	-1.86351	-1.01351	-1.10919	-1.47214
HLA-DPB1	-1.17707	-0.826907	-1.13831	-1.14894	-1.27973	-0.991959	-1.03149	-1.32445	-1.43478	-1.88703	-1.03616	-1.11411	-1.49335
LINC02532	-1.43323	-0.908837	-1.27968	-1.31389	-1.42607	-1.13861	-1.14883	-1.436	-1.6341	-2.08001	-1.18901	-1.12436	-1.6424
HLA-DMB	-1.49583	-0.962636	-1.35955	-1.52906	-1.45634	-1.21522	-1.19295	-1.55258	-1.71542	-2.20218	-1.21613	-1.22379	-1.70804
AC010247.2	-1.61684	-1.21996	-1.53356	-1.7481	-1.55804	-1.44916	-1.35902	-1.84969	-1.93046	-2.55023	-1.27702	-1.44471	-1.90439
PECAM1	-1.79037	-1.26216	-1.59143	-1.80445	-1.58417	-1.58865	-1.37074	-1.9736	-1.933	-2.55651	-1.30421	-1.50844	-2.04764
CD24	-2.55845	-2.15019	-2.59377	-2.1884	-2.13213	-2.69434	-1.68571	-2.89803	-2.39846	-3.10205	-1.65495	-2.00544	-2.77376
