# Supplementary material for: Viral transduction of primary human lymphoma B cells reveals mechanisms of NOTCH-mediated immune escape
Source: Nat Commun. 2022 Oct 20;13:6220. doi: 10.1038/s41467-022-33739-2 (PMC9585083; doi:10.1038/s41467-022-33739-2)
Supplement: Supplementary file 5 — Supplementary Data 2 [file 41467_2022_33739_MOESM5_ESM.xlsx]

## Sheet: DE peaks
Supplementary Data 2: List of DE H3K27ac peaks (Referred to Figure 3f)
chr	start	end	cntr_CLL1	NOTCH_CLL1	cntr_CLL14	NOTCH_CLL14	cntr_CLL15	NOTCH_CLL15	cntr_CLL7	NOTCH_CLL7	cntr_CLL16	NOTCH_CLL16
chr1	999099	1001982	4.88581	8.5596	6.99867	8.13695	7.15171	11.0855	7.06524	10.6002	6.61143	9.54319
chr1	2112935	2113223	4.06448	4.68586	4.25914	4.57166	4.5206	5.22114	3.96565	4.12204	4.11221	4.42508
chr1	2540597	2541078	3.35682	4.01767	4.25914	5.58482	4.29077	4.88626	4.06658	5.43571	4.28707	5.33771
chr1	9134889	9135574	5.50038	5.01599	5.24612	4.11653	4.71467	3.70696	5.97974	4.87509	5.15349	5.05032
chr1	12087692	12088161	4.70048	4.63805	5.05988	4.66334	5.34759	4.68083	4.94917	4.59425	5.35832	5.01429
chr1	15937092	15938133	6.91198	6.27227	6.63718	6.68077	6.83552	6.64613	6.93913	6.1047	7.00336	6.42474
chr1	19087529	19088335	5.19341	4.77647	5.73075	5.4437	5.97161	4.8213	5.16679	4.67037	5.45035	4.93918
chr1	21284666	21285023	4.96956	4.17052	5.24612	4.97646	5.55595	5.17077	5.8258	5.02436	5.65684	5.44839
chr1	21324256	21324987	6.71576	6.06483	6.47708	5.86749	6.64676	6.20727	7.0809	6.42873	6.74243	6.31399
chr1	27106582	27107414	6.48834	5.862	6.02529	5.79236	5.64951	5.64384	6.72309	5.7524	6.01132	5.36622
chr1	36162050	36162377	5.79695	5.25027	5.55659	5.22994	5.60351	5.22114	6.15869	5.53654	5.80258	5.52595
chr1	36373796	36375225	8.55118	8.10892	8.05725	7.82828	8.00617	7.86761	8.32113	7.73127	8.11188	8.04748
chr1	37476452	37477304	7.62123	7.53825	7.92214	7.34669	7.46246	7.40951	8.15872	7.3831	7.65231	7.56028
chr1	41638718	41639138	5.19341	4.97894	5.18683	4.57166	6.00716	4.68083	5.65296	5.05232	5.4051	4.5869
chr1	42529474	42529973	5.19341	4.42647	4.84373	4.11653	4.71467	4.60442	4.68894	4.17864	4.94485	4.85958
chr1	86774009	86774447	4.22153	4.68586	3.97808	3.79564	4.00517	4.52314	3.7934	4.4267	4.11221	4.30403
chr1	87045140	87045899	4.35987	5.21917	5.05988	4.97646	4.88339	5.44853	4.50333	5.87984	4.11221	5.27886
chr1	92977798	92978206	6.71576	6.03005	6.50108	6.03952	6.85503	6.0523	6.24504	6.05174	6.21926	5.62309
chr1	93014562	93014903	3.88128	4.63805	3.3098	3.96818	3.32449	4.34269	3.91138	4.38101	3.82568	4.09552
chr1	101388339	101390532	7.08457	8.80124	5.05988	5.67155	5.34759	6.49441	4.74529	6.5947	4.69736	6.6464
chr1	108691834	108693464	9.37041	9.55781	9.27023	9.51697	9.36062	9.4418	9.10802	9.30539	9.24516	9.33856
chr1	145845332	145846287	7.348	7.79625	7.69227	7.91843	7.3975	7.73049	7.44578	7.47085	7.53358	7.89788
chr1	151925026	151925994	6.07877	5.97622	6.15237	5.83043	6.07569	5.56897	6.27269	5.76897	6.26993	5.79923
chr1	156123621	156124149	4.88581	4.01767	5.12484	5.28657	4.80174	3.51146	6.80718	5.23337	6.01132	5.11963
chr1	160610859	160611120	4.59684	4.17052	4.37766	4.11653	4.71467	4.43622	4.68894	4.06246	4.94485	4.63654
chr1	169667567	169668521	6.5939	6.89921	7.04826	6.94433	6.32089	7.25326	6.95055	7.07567	6.63089	6.98969
chr1	169915019	169915808	4.06448	5.28068	4.37766	5.79236	4.62132	5.44853	5.26378	7.22576	4.48624	6.22489
chr1	182425902	182426410	4.79642	5.862	4.58497	5.39328	4.71467	4.94819	4.63003	5.76897	4.73571	5.39416
chr1	182427159	182428222	6.14997	7.21603	6.21189	6.16353	5.64951	5.99665	5.69478	6.75993	5.55741	6.11337
chr1	183180302	183181253	5.19341	4.81953	5.60221	4.90487	5.40269	4.8213	5.20641	4.7068	6.09818	5.33771
chr1	186374613	186376175	9.15115	9.18905	9.31472	9.39986	9.12039	9.35122	9.11562	9.34414	9.25613	9.50922
chr1	199173578	199174044	4.22153	4.97894	4.6771	4.57166	4.71467	5.00738	4.01729	4.84311	3.90494	5.18557
chr1	206496144	206496603	5.32451	5.01599	4.91974	5.04442	5.10202	4.8213	5.28238	4.90631	5.57787	5.11963
chr1	207098061	207098659	4.96956	4.53671	4.84373	4.57166	4.71467	4.75295	4.92534	4.38101	5.23393	4.85958
chr1	209775339	209775821	5.60638	5.01599	4.84373	4.66334	5.16767	4.75295	5.35436	4.55441	5.20764	5.08542
chr1	211579360	211580017	6.82806	7.01865	6.80061	6.8186	6.62417	7.15571	6.81969	7.08225	6.6596	6.79782
chr1	211681125	211681528	4.96956	4.01767	4.12733	4.11653	4.41107	4.00713	4.63003	3.9326	4.17349	3.93135
chr1	212959573	212959959	4.22153	3.93242	4.58497	4.24756	4.29077	4.24128	4.65982	3.99948	4.69736	4.5869
chr1	220219349	220219877	5.79695	5.15476	5.30296	5.10912	6.14107	5.56897	5.89894	4.74223	5.55741	4.2386
chr1	221711917	221712309	4.96956	4.73196	4.91974	4.66334	5.55595	4.24128	5.81323	5.64862	5.57787	4.42508
chr1	221994696	221995038	4.06448	4.01767	4.91974	3.96818	4.5206	4.00713	5.04047	4.23258	4.80918	4.30403
chr1	226132682	226133539	6.89145	6.25734	6.42784	6.35752	7.30132	6.7334	7.6343	6.64006	7.09716	6.57626
chr1	230167587	230167874	3.35682	3.83962	4.12733	4.90487	3.8285	4.8213	3.96565	4.47074	3.27035	4.68432
chr1	230753531	230754199	5.32451	5.28068	5.18683	4.66334	5.40269	5.17077	5.58037	4.81034	5.83677	5.50058
chr1	233356382	233357112	3.65756	4.90163	4.6771	5.28657	4.41107	5.67983	4.68894	5.37151	4.4394	5.50058
chr1	235258510	235259599	6.14997	5.33956	5.50944	5.49234	6.34878	5.87832	6.05618	5.07971	5.93464	5.47473
chr1	241329979	241331254	6.8063	5.75921	5.41004	5.62886	5.93515	5.22114	6.08772	5.05232	6.56157	5.44839
chr1	247347835	247348295	3.88128	3.62255	3.59303	3.79564	4.29077	3.86813	4.50333	3.78427	4.53137	4.01654
chr10	944241	944938	5.92466	5.62504	5.73075	5.49234	6.10876	5.67983	6.62664	5.95402	5.90276	5.84002
chr10	3757419	3758983	8.74052	8.2802	8.80218	8.45265	8.61509	8.22068	8.5004	8.50241	8.60662	8.25188
chr10	3902615	3903332	6.40373	6.19602	6.15237	5.9732	6.71248	5.84712	6.81969	6.6311	6.59169	6.39785
chr10	11080207	11080993	4.06448	5.93916	5.12484	5.04442	4.29077	4.75295	3.00984	4.33355	3.82568	4.81792
chr10	13756971	13757777	4.70048	5.97622	3.80443	4.47282	4.15689	5.44853	3.91138	5.23337	4.48624	5.27886
chr10	18293346	18293686	4.70048	3.73731	4.48563	4.57166	4.41107	4.00713	4.24461	3.60898	4.77296	4.2386
chr10	22483229	22483803	4.35987	5.25027	4.12733	4.8292	4.29077	5.00738	4.43484	4.81034	4.39072	4.16929
chr10	44948105	44948476	4.35987	3.93242	5.12484	4.74891	5.2303	4.68083	5.01822	4.4267	4.97671	4.16929
chr10	45421284	45421635	6.11481	5.862	5.46063	5.10912	5.40269	4.8213	6.6051	5.70147	6.04087	5.44839
chr10	48331731	48332232	4.59684	2.60306	5.35754	4.47282	5.10202	4.00713	5.48797	4.77673	5.91879	4.77489
chr10	48696080	48696558	5.32451	4.42647	5.24612	5.67155	5.64951	5.06406	5.70844	4.90631	5.87015	5.3086
chr10	49941381	49942880	7.7058	8.11716	7.93973	8.21727	7.97091	8.14019	8.04374	8.40102	7.97056	8.12705
chr10	59834565	59835287	4.59684	3.93242	4.37766	4.57166	5.45568	4.43622	5.14654	4.59425	5.15349	4.42508
chr10	73865029	73866373	7.06638	6.64861	6.5479	6.27759	6.69091	6.60968	7.25201	6.06516	6.94244	6.58819
chr10	73888672	73889305	4.70048	4.30535	4.6771	4.8292	5.03302	3.70696	5.72198	4.55441	4.94485	4.53525
chr10	73931977	73932925	4.88581	5.18735	5.24612	4.97646	6.00716	4.88626	5.50381	4.59425	5.55741	5.05032
chr10	80196445	80197429	7.6459	6.8896	6.80061	6.63883	7.43682	6.84728	7.4618	7.03557	6.93464	6.6464
chr10	92592237	92592889	6.56823	6.44017	6.24074	6.30473	6.69091	6.23153	6.83209	6.60389	6.80371	6.56423
chr10	92691420	92692694	7.55763	7.3054	8.00805	7.86502	7.53673	7.44089	8.56296	7.654	7.95909	7.46026
chr10	93715084	93715421	5.04837	4.23988	4.37766	3.96818	4.5206	4.13026	4.39911	3.78427	4.4394	3.93135
chr10	99993700	99994424	6.21777	6.09878	6.26902	6.16353	6.73373	6.20727	6.49226	5.81756	6.40065	5.89907
chr10	103383033	103383751	4.48399	4.97894	4.91974	5.22994	4.80174	5.71492	5.16679	6.77626	4.48624	5.93712
chr10	103458589	103458951	4.35987	3.93242	4.48563	4.11653	4.62132	4.24128	4.87635	3.99948	4.53137	4.63654
chr10	124657981	124658560	5.79695	6.09878	4.58497	5.22994	4.15689	5.36202	4.11377	5.71865	4.53137	5.69176
chr10	124658597	124658998	4.59684	5.05204	4.76308	5.67155	4.80174	5.44853	4.06658	5.02436	4.53137	5.50058
chr10	124970968	124971675	4.35987	5.45027	4.12733	4.47282	4.62132	5.60691	4.46956	5.13288	3.97855	4.48138
chr10	132546682	132546958	5.19341	4.23988	4.48563	4.24756	4.29077	2.60306	5.01822	4.12204	4.80918	4.63654
chr11	1851891	1852902	7.95316	7.58657	7.99969	8.2314	8.0825	7.40951	8.54992	8.16472	8.38752	7.96325
chr11	9757958	9759618	9.22664	8.81397	9.12019	9.09443	8.87553	8.38553	9.06936	8.48021	9.02831	8.1513
chr11	44568462	44569378	6.71576	6.34464	6.92977	6.57352	6.98469	6.51428	6.81969	5.7524	7.03288	6.47705
chr11	57566377	57568427	8.69399	8.95396	9.13554	9.34243	8.20136	8.92943	8.5062	8.68386	8.34411	8.91661
chr11	65487574	65488749	7.69402	7.31261	8.23877	8.15189	8.01486	7.10434	8.79233	8.03194	8.11533	7.25164
chr11	72741228	72741874	6.51547	6.14823	6.67982	6.45757	6.23382	6.20727	6.95622	6.03818	6.50992	6.16224
chr11	73157442	73157925	6.11481	5.82178	6.35064	5.93883	6.00716	5.90884	6.48441	5.57491	5.87015	5.50058
chr11	73158417	73158752	6.14997	5.5528	5.95721	5.71299	6.07569	5.60691	5.97974	5.13288	5.59803	5.05032
chr11	77047228	77047681	4.35987	4.53671	3.97808	4.66334	4.5206	4.43622	4.01729	4.93681	4.28707	4.5869
chr11	107839954	107840892	7.13778	7.04485	6.99867	6.33137	7.1829	6.55321	7.02802	6.97323	7.16536	6.69132
chr11	107840989	107841888	7.04797	6.47923	6.50108	6.40842	6.83552	6.55321	6.80718	6.67534	6.81225	6.48984
chr11	109864475	109864837	4.70048	4.53671	4.91974	4.74891	4.9603	4.8213	4.85116	4.28414	5.03825	4.5869
chr11	117815029	117817787	9.61789	9.38603	9.72545	9.57075	9.90907	9.70109	10.1126	9.58271	9.70121	9.51701
chr11	117979358	117979994	6.34439	5.75921	6.72123	5.75323	6.29246	5.64384	6.14877	5.55585	6.55139	6.19391
chr11	118913310	118913902	5.92466	5.62504	6.57075	6.10288	6.14107	5.56897	7.08608	5.45647	6.70621	5.47473
chr11	118914148	118914707	5.96479	5.80123	6.02529	6.07155	5.50672	5.40595	6.53847	5.05232	6.21926	5.44839
chr11	120657295	120658263	4.35987	4.30535	5.35754	4.90487	5.50672	4.34269	5.26378	4.51327	5.65684	5.08542
chr12	21810	22773	4.96956	5.18735	4.84373	5.04442	4.9603	4.94819	4.53622	4.90631	4.73571	5.33771
chr12	4275040	4275601	7.54456	6.83053	7.35441	7.2665	7.34333	7.13025	7.95319	7.36704	7.16536	7.12662
chr12	6828376	6829503	6.34439	5.33956	6.26902	6.50508	6.37612	6.07933	6.7097	5.7524	6.478	6.04547
chr12	11812441	11813513	7.55763	7.18495	6.91201	6.8186	7.4497	6.86283	7.48159	6.80042	7.37568	6.89696
chr12	12561130	12563192	10.7141	10.5393	10.6378	10.7529	9.94584	10.7355	10.0616	10.5944	10.2784	10.4972
chr12	12581876	12583824	7.5834	9.58331	6.21189	6.96143	6.50552	7.85214	6.79456	8.70953	7.31094	8.03015
chr12	31205179	31205498	3.35682	3.83962	3.80443	4.11653	3.32449	4.8213	3.65913	3.86115	3.73955	4.53525
chr12	31297958	31298985	6.37437	5.5773	5.99166	5.71299	6.66901	5.93872	6.7097	6.18061	5.87015	5.85998
chr12	45828255	45828587	4.22153	4.48281	3.80443	4.36543	4.15689	5.06406	4.01729	4.38101	3.97855	3.93135
chr12	47739695	47741595	7.18909	6.30166	7.4558	7.29373	7.37067	7.03742	9.00254	7.58629	7.95525	7.19049
chr12	47832026	47833790	8.89248	9.01477	8.59021	8.63913	8.74075	8.7781	8.41458	9.0943	8.484	8.79369
chr12	48600605	48601659	3.35682	5.92026	4.12733	5.17087	3.8285	4.8213	3.7934	5.89499	4.69736	5.64635
chr12	51188290	51188907	5.4442	4.81953	5.12484	4.90487	5.69404	5.36202	7.00083	5.43571	5.98115	5.42154
chr12	56338884	56339457	7.31759	6.96475	6.92977	6.70129	7.4497	7.15571	7.56554	6.99431	7.23048	7.00754
chr12	56657455	56657991	5.26052	5.28068	5.30296	4.97646	5.45568	4.52314	5.58037	5.23337	5.51557	5.24847
chr12	56658092	56658630	4.96956	5.25027	4.91974	4.47282	5.60351	4.8213	5.35436	4.51327	5.87015	5.18557
chr12	62466213	62467635	8.80762	8.98581	9.04499	9.14382	8.93619	9.13826	9.03901	9.28419	8.87816	9.04504
chr12	64680793	64681431	6.51547	5.78037	6.15237	5.28657	6.17266	5.56897	6.03475	5.51695	5.99631	5.97416
chr12	67989473	67990776	6.48834	6.01233	6.57075	6.50508	6.96687	6.02475	7.0494	6.5383	7.2241	6.87767
chr12	92185437	92186644	6.6439	6.31613	5.84852	5.75323	6.07569	5.26972	6.49226	5.80155	6.23209	5.44839
chr12	92990303	92990688	5.6565	5.28068	5.81035	5.17087	5.60351	5.31665	6.05618	5.98263	6.12599	5.62309
chr12	94689186	94689588	4.06448	4.48281	4.25914	4.24756	4.41107	4.52314	4.3623	4.51327	4.04741	4.5869
chr12	100199302	100200614	8.39994	8.63615	8.63409	8.7659	8.45207	8.85769	8.50813	8.83727	8.56941	8.42093
chr12	103114540	103115536	5.38565	6.44017	4.25914	4.90487	4.41107	4.60442	4.06658	6.93739	4.23165	5.44839
chr12	103278460	103279364	4.06448	5.6712	4.48563	4.57166	5.29019	5.78257	4.46956	6.2171	4.77296	5.08542
chr12	103279675	103280071	4.22153	5.5773	4.12733	4.36543	4.71467	5.31665	3.85411	5.05232	4.04741	4.42508
chr12	104084247	104084630	4.06448	4.17052	3.97808	4.11653	4.00517	5.06406	4.32435	4.93681	3.90494	4.42508
chr12	105037182	105037612	4.70048	5.05204	4.84373	4.74891	5.03302	4.94819	4.24461	5.05232	4.73571	4.93918
chr12	110615768	110616168	6.14997	5.47662	6.87583	6.40842	6.29246	5.74915	6.41175	6.09164	6.83758	6.02798
chr12	111685240	111686708	9.04856	9.1292	9.22073	9.26211	9.05456	9.275	9.15307	9.38718	9.0356	9.16098
chr12	116359458	116359803	4.59684	5.33956	4.25914	4.8292	3.8285	4.94819	4.50333	5.23337	4.39072	4.5869
chr12	117031739	117033456	5.60638	7.84671	5.6892	6.83725	6.14107	7.68754	6.20731	8.56233	5.38191	7.34578
chr12	118327559	118327898	4.48399	3.93242	4.84373	4.57166	4.5206	4.00713	4.43484	4.06246	4.73571	3.93135
chr12	121466143	121467456	8.7856	8.88083	9.06115	9.11744	8.9944	9.27789	8.89169	9.18553	8.83282	9.01674
chr12	123736771	123737894	7.01041	6.93703	6.91201	6.52826	7.19825	6.7334	6.96751	6.61302	7.15869	6.69132
chr13	24661526	24661892	4.06448	3.93242	3.59303	4.57166	3.8285	4.34269	3.72866	4.77673	3.5387	4.5869
chr13	27146841	27147669	7.08457	6.50469	6.65866	6.52826	7.15171	6.57228	6.80088	6.82417	7.13847	6.37044
chr13	29065584	29066444	4.88581	5.15476	4.25914	4.8292	4.62132	5.11846	4.53622	5.45647	5.00783	5.24847
chr13	29587665	29588009	3.88128	4.58839	3.80443	4.74891	3.61322	4.43622	4.53622	4.81034	4.23165	4.77489
chr13	40025366	40026299	4.35987	6.04754	3.80443	4.57166	4.15689	5.00738	3.5011	6.75169	3.82568	5.73573
chr13	40026620	40027158	4.06448	5.75921	4.37766	4.90487	4.15689	4.34269	3.40881	5.84904	3.27035	5.08542
chr13	41463652	41465359	7.87185	7.09587	7.3009	6.59562	6.85503	6.15747	7.38824	7.12109	7.51802	7.05979
chr13	99287586	99288005	4.48399	4.97894	4.91974	4.74891	4.41107	4.8213	4.46956	5.34943	4.39072	4.97726
chr13	100392772	100393272	4.35987	4.73196	3.59303	4.11653	3.32449	3.86813	3.5011	4.96663	3.82568	4.30403
chr13	102969786	102970695	5.32451	6.99195	3.80443	4.97646	3.61322	5.52997	4.46956	5.55585	4.17349	4.77489
chr14	20333539	20333949	5.7049	4.81953	5.35754	4.97646	5.34759	4.68083	5.62438	5.43571	5.30991	4.85958
chr14	22391296	22391811	5.96479	4.94085	5.64638	4.66334	5.55595	5.22114	5.31884	4.12204	5.4051	4.36607
chr14	22532401	22532673	6.31378	5.33956	6.37684	5.90361	6.04184	5.22114	5.50381	5.45647	6.02617	5.33771
chr14	22790521	22791319	6.6439	6.34464	6.09026	5.53935	6.55417	5.93872	6.55355	6.16823	6.41196	6.04547
chr14	23009871	23010510	6.76174	6.50469	7.12728	6.7997	7.22846	6.90851	6.98981	6.48953	6.9268	6.75617
chr14	33950791	33951186	3.35682	4.53671	3.97808	3.96818	3.61322	3.86813	4.06658	4.59425	3.5387	4.36607
chr14	34043385	34043827	3.35682	4.17052	3.3098	3.96818	3.32449	4.24128	3.40881	4.99581	3.07699	4.81792
chr14	35155767	35156809	5.55439	5.28068	5.55659	5.28657	5.81974	5.52997	6.29083	5.49708	6.2063	5.97416
chr14	42406858	42407312	4.06448	5.62504	4.12733	4.24756	3.8285	4.60442	3.65913	4.28414	3.90494	4.36607
chr14	50521132	50521544	5.12283	5.95781	5.18683	4.97646	5.16767	5.60691	5.20641	5.93949	5.06799	5.33771
chr14	50677416	50677693	3.35682	4.01767	3.59303	4.11653	3.8285	4.13026	3.7934	4.38101	3.97855	4.36607
chr14	55044743	55045515	4.22153	3.62255	5.30296	4.90487	5.03302	4.13026	5.12598	4.12204	5.23393	4.89998
chr14	64812260	64813242	4.48399	3.73731	4.25914	4.36543	4.9603	4.34269	5.70844	4.38101	5.20764	4.53525
chr14	65321046	65322009	5.84082	5.28068	5.60221	5.34095	5.97161	5.56897	5.69478	5.64862	5.96581	5.79923
chr14	72451022	72452088	4.79642	6.19602	4.58497	4.74891	4.71467	5.26972	4.90107	6.14316	5.00783	5.73573
chr14	72477083	72478440	5.92466	8.06698	5.50944	6.19292	6.32089	6.66402	6.04551	7.88569	5.88655	7.19828
chr14	74939955	74940515	5.88336	5.42341	5.6892	5.62886	5.81974	5.40595	6.91019	5.37151	6.2946	5.87966
chr14	89773127	89774226	4.48399	6.08191	4.12733	4.90487	3.61322	4.88626	4.79929	6.40788	4.39072	5.39416
chr14	91485008	91485423	5.12283	4.53671	4.48563	3.96818	5.03302	4.43622	4.63003	4.47074	5.03825	4.42508
chr14	95712436	95712763	5.38565	4.63805	5.24612	4.57166	4.9603	4.43622	4.82548	4.33355	5.28505	4.68432
chr14	102560767	102561093	4.48399	4.17052	3.97808	3.79564	4.15689	3.51146	4.43484	3.99948	4.34001	4.09552
chr14	102917106	102917988	6.31378	5.52787	5.77111	5.86749	6.57788	6.32464	7.09124	5.61225	6.66905	6.28491
chr14	102930003	102930345	4.22153	4.73196	4.37766	4.8292	4.62132	4.75295	4.06658	4.17864	4.17349	4.89998
chr14	102940953	102941351	4.59684	4.01767	4.58497	4.36543	5.34759	4.88626	5.38899	4.06246	4.57494	4.09552
chr14	103427977	103428314	3.35682	4.90163	4.25914	4.47282	3.8285	4.52314	3.5011	4.7068	4.04741	4.30403
chr15	43948225	43948713	4.59684	3.62255	4.58497	3.58566	4.41107	3.51146	4.74529	4.55441	4.17349	4.42508
chr15	49045431	49046710	8.50476	8.57464	8.75825	8.90905	8.53889	9.15096	8.65635	9.12642	8.78602	9.04935
chr15	60901928	60902637	3.35682	4.53671	4.12733	5.04442	4.15689	5.74915	3.58378	6.57614	3.97855	6.07982
chr15	64429893	64430394	4.79642	5.15476	3.97808	3.96818	4.29077	5.17077	3.91138	4.84311	3.73955	4.48138
chr15	64883339	64884606	7.08457	6.78975	6.26902	6.2217	6.94883	6.10586	7.38824	6.51899	6.98837	6.47705
chr15	67783707	67784507	5.50038	5.97622	4.91974	5.17087	5.29019	5.48985	5.04047	6.07846	5.03825	5.62309
chr15	74793274	74793613	5.75168	5.97622	5.64638	5.53935	6.04184	5.64384	6.32644	5.05232	6.26993	5.57537
chr15	78976571	78977467	7.5834	7.06206	7.14258	7.33363	7.78034	7.24142	7.6343	7.12109	7.5023	7.27392
chr15	90211128	90212033	6.71576	6.18027	6.78117	6.35752	5.85927	5.40595	6.57587	5.07971	6.69701	5.95576
chr15	101156860	101157139	4.06448	4.86121	3.80443	4.47282	4.15689	4.60442	4.24461	4.63287	4.11221	4.2386
chr16	3587297	3588129	5.50038	6.37259	5.35754	6.2217	5.97161	6.41204	6.2263	7.06907	5.81978	6.75617
chr16	10842899	10843981	5.55439	5.12138	5.41004	5.67155	5.85927	5.67983	6.02392	5.02436	5.71328	5.27886
chr16	10907179	10907563	4.35987	3.73731	4.99164	4.36543	4.62132	4.13026	4.77257	4.28414	5.00783	4.36607
chr16	10929788	10930107	4.35987	4.17052	4.25914	4.24756	5.03302	4.00713	4.46956	3.78427	4.39072	4.30403
chr16	16024787	16025182	4.06448	5.12138	3.59303	3.96818	4.41107	4.43622	4.11377	4.77673	3.5387	4.63654
chr16	22190953	22192196	8.72903	8.06272	8.04916	7.61833	8.17836	7.51156	8.46112	8.23122	8.05915	7.74161
chr16	23880550	23880989	5.19341	5.31043	5.77111	5.10912	5.81974	5.36202	5.73538	5.37151	5.76753	5.44839
chr16	27235680	27236275	6.00381	5.75921	6.59324	6.4332	6.69091	6.15747	6.90433	5.84904	6.23209	5.71392
chr16	27387231	27387761	5.7049	6.57846	5.73075	6.24992	6.20357	6.32464	5.81323	6.75993	6.33084	6.28491
chr16	28917379	28917847	4.48399	4.63805	4.48563	4.11653	5.10202	4.34269	4.71742	3.99948	4.91221	4.36607
chr16	29028632	29029587	4.22153	6.08191	4.48563	6.13353	4.00517	5.31665	4.46956	7.0888	4.34001	6.20949
chr16	29784859	29785296	4.48399	5.01599	4.58497	4.74891	4.5206	4.75295	4.43484	4.51327	4.28707	4.77489
chr16	30350155	30350409	5.60638	4.68586	5.24612	5.17087	5.60351	4.75295	5.20641	5.07971	5.25973	5.08542
chr16	46659427	46659855	4.79642	4.0967	4.25914	4.66334	4.88339	4.24128	4.39911	4.23258	4.73571	4.16929
chr16	48623185	48624282	5.19341	5.36808	5.50944	4.97646	5.50672	5.26972	6.39509	5.25738	5.57787	5.11963
chr16	50281390	50282439	7.08457	6.41352	6.89404	7.25269	7.16739	6.64613	7.40077	6.70125	7.26196	6.79782
chr16	56869668	56870451	6.73894	6.09878	7.39327	7.01153	7.13585	6.30193	7.21466	5.80155	6.73346	6.04547
chr16	57646838	57647191	3.88128	3.4904	4.12733	3.96818	4.62132	4.00713	4.28515	3.70077	4.28707	4.01654
chr16	67326484	67327030	4.59684	4.30535	4.84373	4.90487	5.29019	4.52314	4.94917	4.47074	4.87875	4.73039
chr16	67521297	67521818	6.31378	6.14823	6.89404	6.7997	6.87429	6.07933	7.0494	6.25267	6.73346	6.20949
chr16	67975560	67975965	4.48399	3.83962	4.12733	4.24756	4.41107	2.60306	4.94917	4.06246	4.39072	3.93135
chr16	68257534	68258369	6.97184	6.16434	6.61538	6.55107	6.81573	6.57228	7.6623	6.54785	6.82918	6.38421
chr16	75024460	75024871	4.22153	3.4904	4.48563	3.58566	4.29077	4.00713	4.43484	4.12204	4.34001	4.16929
chr16	84729806	84730987	6.84951	6.40001	6.83871	6.4332	6.93055	6.47426	6.6051	6.65781	6.74243	6.29952
chr16	85898387	85900112	8.69989	9.35153	9.13554	9.41232	8.0825	9.62808	7.8954	8.74098	7.82231	9.11859
chr16	89113387	89115211	8.24715	7.57464	7.18751	7.19609	8.2827	8.04816	8.7143	7.12746	8.26872	7.86404
chr16	89947947	89949661	7.22231	6.57846	7.80219	7.88305	7.50007	6.69913	8.17581	7.52008	7.95909	7.42753
chr17	2083980	2084440	5.19341	5.92026	4.37766	4.8292	4.71467	5.84712	4.74529	5.78536	4.57494	5.85998
chr17	2254130	2254739	3.35682	5.6712	4.6771	4.90487	4.62132	5.06406	4.24461	5.68407	4.28707	5.52595
chr17	2259803	2260869	5.12283	6.04754	5.50944	5.67155	5.45568	5.96798	5.65296	6.57614	5.61791	5.93712
chr17	3904127	3905576	5.55439	5.33956	5.50944	6.70129	5.45568	6.5911	5.73538	8.09824	5.35832	6.76669
chr17	7132284	7132898	6.34439	5.50248	6.70067	6.63883	6.81573	6.20727	6.72973	6.0245	6.89499	6.41136
chr17	7132955	7134165	6.46069	5.88169	7.3009	6.83725	7.37067	6.79958	7.6201	6.41834	7.63319	6.98969
chr17	8975820	8977383	3.35682	5.12138	3.59303	5.49234	4.15689	6.53387	4.53622	7.76432	5.12558	7.41422
chr17	14358938	14359183	4.06448	4.36742	3.3098	4.11653	3.61322	3.70696	3.00984	4.28414	3.41679	4.2386
chr17	14359613	14360101	3.65756	4.53671	3.59303	3.96818	3.61322	4.13026	3.17646	4.55441	4.11221	4.97726
chr17	32569427	32569883	3.65756	4.94085	3.80443	3.96818	4.5206	4.24128	3.58378	4.51327	3.73955	4.93918
chr17	39238284	39238797	5.60638	4.81953	4.6771	4.36543	4.80174	4.24128	5.26378	4.55441	5.09709	4.48138
chr17	39862449	39862961	7.04797	5.73772	6.74149	6.07155	6.40296	6.27884	6.84439	6.47958	6.61143	6.24014
chr17	41308266	41309340	6.21777	5.5773	6.40257	6.13353	6.32089	6.0523	6.81969	5.02436	6.76901	5.93712
chr17	41665531	41667279	9.10744	8.64757	8.23877	8.07558	8.47741	8.11449	9.15184	8.36108	8.80321	8.19471
chr17	42608713	42609523	7.62123	8.17358	8.43761	8.67576	8.2827	8.92943	7.95602	8.56702	8.29327	8.72268
chr17	43545310	43546499	5.50038	6.44017	6.05815	6.38319	6.04184	6.55321	5.88701	6.39733	6.46721	6.80805
chr17	45227855	45229488	9.08508	8.73852	9.30118	9.15869	8.96335	8.70681	9.64351	8.95461	8.99315	8.80646
chr17	45229718	45230033	6.5939	5.88169	6.83871	6.83725	6.26344	6.07933	7.0172	6.01068	6.54113	6.22489
chr17	45461569	45462103	5.12283	4.86121	4.76308	4.66334	5.03302	4.60442	4.87635	4.59425	5.23393	5.08542
chr17	45462373	45462684	4.48399	3.83962	4.12733	3.96818	4.15689	3.86813	4.50333	3.9326	4.39072	4.36607
chr17	47188268	47189429	8.9281	9.07735	9.15072	9.00266	9.15221	9.28367	8.82519	9.17482	8.95519	9.08543
chr17	50200034	50200492	4.22153	3.93242	4.58497	4.57166	4.62132	3.86813	4.65982	4.59425	4.69736	4.01654
chr17	51238465	51239017	4.35987	5.21917	3.97808	4.24756	4.15689	4.88626	3.91138	3.99948	3.97855	4.53525
chr17	63931297	63932941	8.31022	7.79111	8.25291	8.34627	8.37998	8.13381	8.49263	8.008	8.31442	8.24814
chr17	73342178	73342653	4.06448	3.1207	3.97808	3.30444	4.62132	4.00713	5.20641	4.28414	4.77296	4.48138
chr17	74463127	74463508	4.35987	5.05204	4.25914	5.04442	3.61322	4.34269	4.20262	5.53654	3.97855	5.39416
chr17	74466617	74467695	5.7049	7.38272	4.76308	5.75323	4.00517	5.31665	5.04047	7.18968	4.69736	6.98969
chr17	77325363	77325823	5.6565	5.862	5.35754	6.59562	5.29019	6.36901	5.63874	6.99431	5.15349	6.76669
chr17	80900478	80901541	6.34439	5.88169	6.37684	6.19292	6.96687	5.40595	7.71337	6.41834	6.2946	4.77489
chr17	80901703	80902044	5.04837	4.53671	4.84373	4.74891	5.29019	4.75295	5.91077	4.59425	5.38191	3.93135
chr17	80911049	80911420	4.96956	4.63805	4.84373	4.47282	5.60351	5.22114	5.53494	4.90631	5.23393	4.5869
chr17	82884236	82884755	3.65756	4.01767	3.80443	4.11653	4.29077	5.40595	4.20262	5.07971	3.27035	4.68432
chr18	3542071	3542574	5.79695	4.94085	5.64638	5.04442	5.97161	5.06406	5.2258	4.7068	5.4051	5.08542
chr18	8603894	8604552	6.37437	6.98294	5.18683	5.83043	5.7372	6.10586	5.06236	6.27591	5.30991	5.93712
chr18	8987163	8987712	4.59684	4.30535	4.48563	4.57166	4.80174	4.52314	4.87635	3.9326	4.97671	4.77489
chr18	10391747	10392346	4.88581	5.52787	4.76308	5.22994	4.71467	4.75295	4.74529	5.18405	4.34001	4.77489
chr18	21111981	21112425	6.6439	6.16434	6.42784	6.4332	6.20357	6.10586	6.42001	6.06516	6.42318	6.20949
chr18	36045655	36046241	3.88128	5.05204	3.3098	3.96818	3.32449	4.43622	3.91138	5.64862	3.64478	4.53525
chr18	46097181	46098937	8.65808	9.09414	8.78768	8.7659	8.43923	8.91089	8.24915	8.67303	8.68989	8.84164
chr18	46891064	46891834	5.32451	4.77647	4.99164	4.8292	4.9603	4.43622	5.72198	5.20893	5.85356	5.39416
chr18	51739169	51740120	5.04837	4.58839	4.25914	4.57166	5.16767	4.52314	5.33672	4.84311	5.20764	4.42508
chr18	55908340	55909256	4.35987	5.62504	4.6771	5.10912	4.29077	5.22114	4.20262	5.86453	4.34001	5.47473
chr18	58534967	58535436	5.04837	6.90876	4.12733	5.04442	4.80174	6.41204	4.20262	6.34342	4.91221	6.32831
chr18	58535546	58536774	6.37437	8.52595	4.58497	5.83043	5.7372	7.3335	4.63003	7.33987	5.51557	7.29586
chr18	58562483	58563481	5.26052	6.77938	5.73075	5.58482	6.55417	6.78332	5.53494	7.0888	5.45035	6.61176
chr18	58563531	58564108	4.48399	5.95781	4.76308	4.66334	5.69404	5.67983	4.24461	6.2171	4.87875	5.57537
chr18	58650365	58650690	4.22153	4.63805	4.25914	3.96818	4.15689	4.68083	4.01729	4.81034	3.82568	4.53525
chr18	59062566	59062942	3.88128	4.77647	3.97808	4.24756	4.41107	5.11846	4.28515	4.90631	4.61707	4.73039
chr18	64379898	64380243	4.48399	4.63805	4.58497	4.74891	3.8285	4.94819	4.15906	4.12204	3.90494	4.89998
chr19	2081922	2082864	7.85079	7.63333	7.35441	7.15212	7.59583	7.29966	8.07531	7.31218	7.7173	7.38723
chr19	2087802	2088220	7.42132	7.1612	6.96463	6.89179	7.25805	7.0912	7.52798	7.21981	7.34661	6.88735
chr19	3572218	3572642	5.79695	5.92026	5.84852	5.79236	6.00716	5.60691	6.43639	5.86453	6.01132	5.75722
chr19	4379539	4380514	7.33287	6.86037	6.99867	6.7997	6.98469	7.18073	8.13145	7.03557	7.38714	6.80805
chr19	5927600	5928356	5.60638	6.40001	5.35754	5.86749	6.20357	6.25538	5.60986	5.95402	5.69472	6.39785
chr19	7943009	7944370	8.98235	9.00148	9.15825	9.28261	9.1244	9.35671	8.96793	9.26989	8.76642	9.09587
chr19	13172185	13173019	6.51547	5.05204	6.5479	6.16353	6.10876	5.52997	6.86263	5.63055	5.61791	5.153
chr19	14528853	14529377	6.14997	6.24226	6.5479	6.19292	6.45516	5.78257	6.85049	6.50924	6.5204	6.22489
chr19	16617961	16618510	4.48399	5.71589	4.12733	4.8292	4.62132	5.26972	4.63003	4.84311	4.61707	5.18557
chr19	18058160	18058851	5.4442	4.48281	5.50944	5.53935	5.55595	5.44853	5.94567	5.20893	5.61791	5.33771
chr19	20051848	20052910	6.21777	5.90111	7.06441	6.63883	6.85503	6.27884	6.74293	5.55585	7.02556	6.53986
chr19	35909247	35910030	7.08457	6.50469	6.24074	6.19292	7.0023	6.41204	7.4214	6.35436	6.86247	6.09669
chr19	36837557	36838897	8.33318	8.29843	8.41263	8.27981	8.3041	8.27389	8.40839	8.20739	8.37894	8.3941
chr19	38618457	38619744	8.15566	8.50725	8.04103	8.27981	7.89768	8.27389	8.34937	8.70315	8.03387	8.32829
chr19	38734088	38735694	7.43555	7.12891	7.59564	7.49478	7.50007	7.49172	8.10366	6.97323	8.08752	7.77841
chr19	38831157	38831992	7.71748	7.52592	7.66077	7.74202	7.66368	7.57892	7.85048	7.52973	7.74428	7.33875
chr19	44954420	44955983	8.71161	8.79097	8.69232	9.04728	8.64335	8.89966	8.65287	8.96175	8.88019	8.93301
chr19	45049169	45049510	5.19341	5.18735	5.12484	4.90487	5.34759	5.17077	5.72198	4.99581	5.47243	5.36622
chr19	49911608	49911997	5.55439	5.50248	5.9219	5.67155	6.00716	5.06406	6.03475	5.41464	5.7316	5.44839
chr19	57389796	57390750	8.35577	8.3965	8.40631	8.53472	8.31117	8.58113	8.41868	8.49504	8.23742	8.3702
chr2	191564	192016	3.65756	4.73196	4.12733	4.47282	3.32449	4.34269	3.5011	4.51327	4.04741	4.16929
chr2	9752835	9753259	4.35987	5.73772	4.48563	5.10912	3.8285	5.64384	4.59952	6.80042	4.48624	6.09669
chr2	9753398	9754494	4.96956	7.44958	5.77111	7.35963	5.34759	8.10147	6.07728	8.82949	5.61791	8.08991
chr2	12294243	12294682	3.65756	5.45027	3.97808	4.47282	4.00517	4.00713	3.17646	4.87509	3.41679	4.09552
chr2	25410429	25411279	6.07877	5.64831	5.88569	5.49234	6.07569	5.78257	5.9225	5.61225	6.04087	5.85998
chr2	25861504	25861908	3.35682	4.81953	3.59303	4.36543	4.00517	4.24128	4.20262	4.74223	4.17349	4.77489
chr2	30326399	30326841	4.96956	4.23988	4.99164	4.74891	4.9603	4.24128	4.46956	3.99948	4.94485	3.93135
chr2	43157939	43160134	7.6459	7.25394	7.24532	6.99502	7.86923	7.35563	7.68636	6.48953	7.45951	6.76669
chr2	46984711	46985216	6.43249	6.08191	6.02529	6.07155	6.34878	6.20727	6.39509	5.98263	6.15327	6.01027
chr2	47751169	47751511	4.06448	3.73731	4.37766	3.96818	5.2303	4.00713	5.1051	4.55441	5.18083	4.30403
chr2	47751598	47752459	5.96479	5.862	5.99166	5.83043	6.91204	5.74915	6.41175	6.34342	6.6596	6.02798
chr2	58035602	58036133	5.75168	5.12138	5.64638	5.34095	5.77907	5.44853	6.04551	5.37151	5.95031	5.77838
chr2	60499180	60500546	8.11207	7.69523	8.21006	8.10659	8.4	8.29692	8.68391	7.86679	8.17931	7.84435
chr2	61311507	61311847	4.06448	4.63805	4.12733	4.24756	4.15689	4.13026	3.58378	4.12204	3.82568	4.16929
chr2	68858304	68859399	6.56823	5.84203	6.09026	5.75323	6.66901	6.23153	6.40345	5.7524	6.57168	6.37044
chr2	85669745	85669982	4.59684	4.68586	4.58497	4.47282	4.15689	4.8213	3.5011	4.06246	3.73955	4.53525
chr2	86016595	86017340	6.46069	6.18027	5.77111	5.28657	6.53005	5.74915	6.66184	5.47692	6.09818	5.95576
chr2	96874575	96874953	4.22153	4.0967	5.35754	4.74891	5.34759	4.34269	4.9956	3.70077	5.06799	4.2386
chr2	111239359	111239977	3.65756	5.62504	4.25914	3.79564	4.71467	5.00738	4.15906	5.07971	3.82568	5.18557
chr2	120309800	120310366	5.26052	5.47662	5.05988	5.4437	5.50672	5.99665	5.42278	5.92481	4.69736	5.24847
chr2	127639748	127640631	4.96956	6.2116	6.15237	6.45757	5.34759	6.30193	5.73538	6.03818	5.61791	6.71326
chr2	128520949	128521395	4.96956	4.17052	4.37766	4.11653	3.8285	3.25061	5.04047	4.23258	4.34001	3.83861
chr2	134564900	134565458	4.35987	5.05204	4.25914	3.96818	3.8285	4.68083	3.30308	4.17864	4.23165	4.63654
chr2	143183826	143184483	4.35987	5.05204	4.76308	4.66334	4.9603	4.94819	4.01729	4.77673	4.57494	4.73039
chr2	148048577	148048853	4.06448	4.58839	3.97808	3.96818	4.00517	4.88626	3.72866	4.17864	4.17349	4.09552
chr2	151422942	151423847	5.4442	6.04754	5.77111	5.86749	5.93515	5.93872	5.88701	6.1047	5.61791	6.01027
chr2	168210537	168211182	4.59684	5.28068	4.76308	4.90487	4.41107	5.00738	4.71742	5.57491	4.11221	4.36607
chr2	171514055	171514605	5.26052	4.23988	6.05815	5.04442	5.10202	4.8213	5.14654	4.12204	5.81978	5.08542
chr2	171999565	172000588	7.18909	7.46905	7.52742	7.49478	7.38414	7.68754	7.27488	7.69744	7.35247	7.62522
chr2	191020111	191021479	8.58982	8.90958	9.04092	9.13257	8.53286	9.06638	8.52346	9.01074	8.63812	8.95841
chr2	203949088	203949545	3.65756	5.12138	3.59303	4.24756	3.8285	4.24128	4.01729	4.55441	3.64478	4.01654
chr2	204005212	204005587	4.06448	5.28068	5.18683	5.34095	3.61322	4.43622	4.32435	5.10655	3.73955	5.21738
chr2	204005737	204006340	4.35987	5.21917	5.24612	5.67155	4.00517	5.17077	5.06236	5.34943	4.39072	5.39416
chr2	207150125	207150461	4.35987	4.01767	4.58497	3.58566	5.03302	4.13026	4.92534	4.17864	5.00783	4.36607
chr2	207504495	207505316	5.79695	5.50248	5.88569	5.53935	5.97161	5.78257	5.94567	5.64862	6.30678	5.87966
chr2	216177243	216177715	4.70048	4.36742	4.37766	4.66334	4.15689	4.8213	4.43484	4.87509	4.17349	4.63654
chr2	218329208	218330659	7.87185	7.84174	7.31446	7.29373	7.88826	7.21745	8.24221	7.54408	7.73085	7.15891
chr2	230439781	230440321	5.88336	5.50248	5.64638	5.28657	5.77907	5.22114	5.43937	5.32698	5.96581	5.33771
chr2	231769981	231770303	4.06448	4.73196	3.80443	3.58566	3.8285	4.34269	3.30308	4.59425	3.82568	4.2386
chr2	233421524	233422680	7.25477	6.08191	5.46063	5.10912	6.04184	4.88626	6.24504	5.32698	6.01132	5.05032
chr2	239274676	239275388	4.79642	5.71589	4.99164	5.39328	4.41107	5.84712	4.56826	5.61225	5.00783	5.21738
chr2	239275478	239275892	4.35987	4.90163	4.58497	5.04442	4.62132	5.31665	4.77257	5.02436	4.28707	4.97726
chr2	239289267	239289861	5.19341	5.5528	4.6771	5.34095	3.8285	4.88626	4.24461	5.30417	3.97855	4.85958
chr2	239326741	239328022	5.12283	6.38637	5.6892	6.92703	5.77907	6.84728	5.86284	7.64516	6.06981	7.47955
chr2	241374881	241375201	4.35987	3.93242	4.91974	4.36543	4.62132	3.51146	4.82548	4.06246	4.65784	4.53525
chr20	13638316	13639195	6.95216	7.56864	7.23109	7.62905	7.30132	7.85989	7.53557	8.19835	7.30491	7.85914
chr20	13684745	13685424	4.06448	5.33956	3.80443	3.58566	3.32449	4.24128	3.65913	5.45647	3.41679	4.2386
chr20	19757373	19757749	4.06448	3.73731	4.48563	4.24756	4.41107	4.13026	4.32435	4.17864	4.69736	4.16929
chr20	31684819	31685337	4.79642	4.48281	4.37766	4.36543	4.88339	4.13026	4.90107	4.74223	4.94485	4.48138
chr20	34564762	34565193	4.59684	4.17052	4.76308	4.66334	5.03302	4.75295	5.06236	4.38101	5.35832	5.05032
chr20	34719861	34720496	3.88128	5.45027	3.97808	5.28657	3.8285	4.68083	3.7934	6.45946	3.73955	5.66924
chr20	35506375	35506999	5.60638	6.74779	4.6771	4.97646	4.41107	5.74915	3.7934	5.5937	4.94485	5.95576
chr20	35507482	35508009	4.70048	6.68244	4.12733	5.04442	3.8285	6.41204	4.06658	5.64862	4.69736	6.47705
chr20	44495561	44495822	3.88128	4.86121	3.59303	4.11653	4.5206	5.22114	3.58378	4.81034	3.64478	4.73039
chr20	44496439	44497100	4.88581	5.92026	4.6771	5.04442	4.00517	5.31665	3.91138	5.49708	4.23165	5.33771
chr20	45965175	45965875	4.59684	5.39602	4.6771	5.49234	5.10202	5.81521	5.38899	5.71865	4.77296	5.47473
chr20	48889769	48890132	4.70048	4.23988	4.37766	3.96818	4.62132	4.13026	4.53622	4.12204	4.61707	4.42508
chr20	49700993	49701350	3.88128	3.73731	4.58497	4.36543	5.16767	3.70696	5.0839	4.81034	5.09709	3.83861
chr20	50837481	50838380	6.51547	5.69372	6.5479	6.33137	6.62417	6.27884	6.29083	5.61225	6.45633	5.84002
chr20	51461181	51461862	6.21777	6.01233	5.84852	5.90361	6.10876	5.78257	6.37824	5.51695	5.81978	5.64635
chr20	53869848	53870195	5.04837	4.68586	4.84373	4.74891	4.9603	4.24128	4.77257	4.7068	4.91221	4.5869
chr20	62622832	62623617	7.94325	7.60428	8.23165	7.96148	7.97091	8.07506	8.38969	7.40947	8.12562	7.8344
chr20	62776405	62776872	4.59684	5.31043	4.76308	5.34095	4.29077	5.22114	4.65982	4.59425	4.84442	4.97726
chr20	63917829	63918172	4.70048	4.63805	4.25914	4.47282	4.15689	5.06406	4.24461	4.74223	4.23165	5.153
chr20	64223416	64223971	4.35987	3.93242	4.25914	4.11653	3.8285	3.70696	4.77257	3.78427	4.61707	4.2386
chr21	17901172	17901838	4.88581	4.23988	4.48563	4.11653	4.71467	3.70696	4.77257	4.17864	4.97671	4.48138
chr21	45614699	45616760	4.22153	7.90025	4.76308	6.63883	4.5206	6.76687	5.40599	9.35231	5.00783	7.45377
chr22	17781379	17781738	5.19341	4.97894	6.05815	6.00675	5.89772	5.11846	6.27269	4.63287	6.11215	5.27886
chr22	22166852	22167962	6.40373	7.56864	6.05815	6.55107	6.26344	6.7334	5.47196	6.40788	6.08407	6.85812
chr22	24514352	24514824	4.59684	3.4904	5.46063	4.90487	5.7372	4.34269	5.66704	4.90631	5.59803	4.85958
chr22	31768261	31769981	6.18427	5.69372	6.18244	6.63883	6.96687	6.0523	6.67568	6.20504	6.91099	6.42474
chr22	35127497	35127849	3.65756	4.36742	3.3098	3.96818	2.60306	4.52314	3.65913	4.87509	4.39072	4.68432
chr22	35128987	35129283	2.60306	4.58839	3.59303	3.96818	3.32449	4.24128	3.5011	5.07971	4.48624	4.63654
chr22	37306770	37307734	7.74058	6.98294	7.23109	7.07572	7.19825	6.99572	7.31514	6.49942	7.28666	6.89696
chr22	37307871	37308273	5.75168	4.90163	5.84852	5.10912	6.04184	5.26972	5.93413	4.96663	5.38191	4.97726
chr22	38305659	38306806	6.71576	6.40001	6.5479	6.4332	6.75468	6.25538	6.83209	6.71826	6.87067	6.45114
chr22	39090046	39091094	6.76174	6.28704	6.83871	6.65995	7.10361	6.98155	7.40906	6.38671	7.46493	7.01638
chr22	39097940	39098291	5.50038	5.28068	5.81035	5.67155	5.89772	5.11846	6.48441	6.0245	6.18003	5.50058
chr22	39349262	39350676	6.31378	5.73772	6.21189	6.13353	5.85927	5.74915	6.29982	5.70147	6.54113	6.3425
chr22	40683193	40683550	3.88128	4.01767	4.37766	3.79564	4.88339	3.86813	4.59952	3.86115	4.34001	3.83861
chr22	44683409	44683783	3.88128	5.15476	4.37766	5.17087	3.8285	4.60442	4.50333	5.55585	4.11221	5.33771
chr22	44683901	44684265	4.22153	4.53671	3.80443	4.8292	2.60306	4.43622	4.06658	5.02436	4.11221	5.24847
chr22	44719506	44720334	4.48399	6.56642	3.59303	5.71299	4.00517	5.11846	5.5952	7.3508	4.57494	7.15891
chr22	47695582	47695958	4.06448	3.4904	3.80443	3.30444	4.41107	4.00713	4.56826	3.78427	4.65784	4.09552
chr3	10284255	10284968	4.70048	4.63805	4.76308	4.57166	4.62132	4.68083	5.42278	4.4267	5.15349	4.85958
chr3	11770793	11771197	5.04837	4.53671	4.48563	4.47282	5.16767	4.60442	4.77257	4.47074	5.00783	4.89998
chr3	13110361	13110846	5.55439	4.63805	4.6771	4.11653	4.71467	4.75295	5.88701	4.74223	5.47243	4.5869
chr3	14686693	14687329	3.88128	4.90163	4.91974	5.22994	4.5206	5.17077	4.74529	5.28097	4.23165	5.3086
chr3	15279923	15280489	6.07877	5.6712	5.95721	6.00675	5.97161	5.40595	6.13877	5.78536	6.11215	5.55088
chr3	15426918	15428099	8.32556	8.35529	8.33498	8.65494	7.8402	8.42265	8.15134	8.41148	8.0229	8.1513
chr3	17398910	17399311	4.88581	5.82178	3.97808	4.74891	4.41107	4.94819	4.15906	4.81034	3.97855	4.5869
chr3	18649896	18651319	4.22153	5.64831	5.30296	6.16353	6.17266	6.7334	5.16679	7.60009	5.81978	6.82829
chr3	18740874	18742013	4.79642	6.30166	4.91974	5.53935	5.81974	5.87832	4.20262	6.83979	5.69472	6.48984
chr3	20184981	20185276	5.12283	4.81953	5.18683	4.90487	5.16767	4.94819	5.60986	5.39324	5.45035	5.05032
chr3	24154670	24155243	3.88128	4.86121	4.58497	4.47282	4.00517	4.8213	4.46956	5.70147	4.04741	4.42508
chr3	25782404	25784028	9.34052	9.32865	9.57882	9.67006	9.36402	9.82704	9.07457	9.48826	9.22935	9.42559
chr3	32684418	32686105	8.28689	8.63328	8.38078	8.46466	8.44566	8.73659	8.46906	8.82166	8.5078	8.51733
chr3	42059122	42059637	5.50038	4.94085	5.55659	4.66334	5.77907	5.00738	5.20641	4.55441	5.15349	4.77489
chr3	46948550	46948923	5.55439	4.81953	5.88569	5.67155	6.07569	5.26972	5.5952	5.02436	5.57787	5.18557
chr3	50242957	50243472	6.61912	6.06483	6.9473	6.85566	6.73373	6.15747	6.90433	6.09164	6.71535	6.32831
chr3	51686100	51686430	5.55439	4.94085	4.76308	4.66334	4.9603	4.60442	5.31884	4.4267	4.94485	4.73039
chr3	53837316	53837709	4.88581	4.42647	5.12484	4.8292	5.45568	4.43622	4.74529	4.17864	4.84442	4.63654
chr3	57169995	57170405	4.59684	4.01767	4.6771	4.66334	4.80174	3.86813	5.0839	4.06246	4.84442	4.93918
chr3	58196738	58197865	4.88581	7.31261	4.37766	5.17087	4.5206	5.87832	4.3623	6.60389	4.28707	6.52752
chr3	58202971	58203373	3.65756	4.36742	2.60306	4.57166	4.29077	5.11846	4.11377	5.68407	4.04741	5.24847
chr3	58213914	58214760	6.28249	7.29089	5.46063	5.90361	5.69404	6.92342	5.69478	7.654	5.51557	7.29586
chr3	59375229	59375515	4.88581	4.77647	4.12733	3.96818	3.32449	4.88626	3.7934	5.39324	2.60306	4.81792
chr3	59443960	59444728	4.70048	5.60137	4.48563	4.57166	5.2303	5.78257	3.96565	5.32698	3.90494	5.81977
chr3	59565944	59566516	4.35987	4.53671	4.6771	4.97646	5.10202	5.52997	3.58378	5.7524	4.23165	5.42154
chr3	63951576	63952079	3.88128	5.18735	4.84373	4.24756	4.00517	4.60442	4.15906	4.84311	4.17349	4.42508
chr3	72121274	72121701	4.06448	4.68586	2.60306	3.79564	2.60306	3.86813	3.5011	4.67037	3.27035	3.73638
chr3	101803575	101803857	3.35682	4.30535	4.12733	3.79564	3.8285	4.13026	3.72866	4.4267	3.5387	4.63654
chr3	101836929	101837322	5.38565	5.12138	5.64638	5.28657	5.60351	5.22114	5.43937	5.05232	5.23393	5.01429
chr3	107240315	107241530	4.79642	6.19602	4.84373	5.22994	4.5206	5.22114	5.18675	5.98263	4.87875	4.97726
chr3	133457959	133458294	3.88128	3.1207	4.25914	3.96818	4.88339	4.13026	4.32435	3.78427	4.39072	3.83861
chr3	148318950	148319683	4.48399	6.61396	4.37766	4.90487	4.29077	4.60442	4.20262	5.39324	3.73955	5.21738
chr3	148319893	148320354	3.65756	4.63805	3.80443	4.24756	4.29077	4.24128	4.06658	5.28097	4.04741	4.63654
chr3	170128045	170128923	5.26052	5.92026	4.58497	5.04442	4.80174	5.78257	5.0839	6.19287	4.69736	5.3086
chr3	170143977	170144599	4.06448	5.28068	4.6771	4.8292	4.88339	4.60442	4.50333	5.41464	4.48624	5.33771
chr3	184691470	184692114	5.19341	4.68586	5.30296	4.90487	4.5206	4.43622	4.9956	4.23258	5.03825	4.53525
chr3	184710776	184711184	6.21777	5.62504	5.81035	5.22994	5.69404	5.26972	5.91077	5.30417	5.85356	5.44839
chr3	186337806	186340031	6.95216	6.94633	7.48007	6.7997	7.41073	6.89345	6.95055	6.24091	7.41541	6.82829
chr3	193742134	193742617	4.48399	5.50248	4.12733	4.74891	4.00517	4.75295	4.15906	5.23337	4.28707	5.62309
chr3	193742748	193743902	6.51547	7.29089	5.50944	6.10288	5.45568	6.43308	5.5952	6.64006	5.61791	6.6464
chr3	194133999	194135295	7.23863	7.1042	6.70067	6.7997	6.40296	7.18073	6.4606	7.52973	6.43432	6.84825
chr3	194203980	194204507	4.35987	3.83962	4.58497	4.11653	4.80174	4.24128	4.9956	4.33355	4.84442	4.89998
chr3	194871557	194871934	4.79642	4.53671	4.48563	4.36543	4.5206	4.52314	4.77257	3.99948	4.87875	4.42508
chr3	195914705	195915170	5.04837	3.93242	4.37766	4.24756	4.9603	4.00713	4.53622	4.7068	4.65784	4.30403
chr3	196774208	196774593	4.59684	4.23988	4.99164	4.74891	4.62132	4.00713	4.97258	4.7068	5.09709	4.81792
chr3	197022901	197023327	4.48399	4.17052	4.6771	3.79564	4.5206	4.60442	4.71742	3.99948	4.87875	4.30403
chr4	2746504	2747519	7.96301	6.95557	7.99969	7.59664	7.43682	7.15571	8.0277	7.32886	7.72635	7.20602
chr4	2832499	2833166	6.56823	5.97622	6.80061	6.68077	6.91204	6.53387	6.65487	5.90998	7.00336	6.39785
chr4	3167519	3168477	5.60638	4.81953	5.30296	5.39328	5.60351	5.11846	5.60986	4.93681	5.90276	5.50058
chr4	3879749	3880705	2.60306	4.97894	4.48563	5.34095	4.88339	5.31665	3.91138	6.0245	4.65784	5.85998
chr4	4541397	4542605	8.75759	8.92609	9.00377	9.21311	8.5449	8.9872	8.74078	8.98995	8.85361	8.93766
chr4	6727076	6727361	3.35682	4.48281	4.12733	3.96818	3.8285	4.34269	3.58378	3.70077	3.90494	4.42508
chr4	14844696	14845069	3.65756	3.1207	3.97808	3.30444	4.62132	3.70696	4.59952	3.38839	4.80918	3.93135
chr4	24551792	24552249	4.35987	3.33129	4.48563	4.11653	4.15689	4.24128	4.71742	4.28414	4.73571	4.36607
chr4	26132299	26132686	4.79642	4.23988	5.64638	5.39328	5.93515	5.48985	6.2263	5.07971	5.90276	4.93918
chr4	26141226	26141586	5.19341	4.53671	5.60221	4.8292	5.60351	4.75295	5.89894	4.77673	5.55741	4.68432
chr4	26142259	26142760	5.75168	4.77647	5.50944	4.66334	6.23382	5.81521	5.99091	4.93681	5.76753	5.08542
chr4	26178805	26179455	5.88336	5.80123	6.5479	6.2217	6.45516	5.60691	6.16855	5.39324	6.24482	5.24847
chr4	39615090	39615534	4.88581	4.42647	5.41004	5.28657	5.50672	4.88626	5.12598	4.47074	5.51557	4.97726
chr4	40208369	40208637	5.26052	4.94085	5.05988	4.66334	4.80174	4.24128	5.06236	4.84311	5.23393	4.89998
chr4	47499459	47499779	4.48399	3.73731	4.25914	3.79564	4.80174	4.43622	4.28515	3.9326	4.48624	4.01654
chr4	52642221	52642699	5.12283	4.23988	5.81035	5.34095	5.7372	4.60442	5.28238	4.87509	5.35832	4.77489
chr4	77586306	77586820	5.04837	4.86121	5.41004	4.74891	5.10202	4.43622	4.92534	4.51327	5.15349	4.30403
chr4	81828028	81828383	4.35987	3.83962	4.76308	3.96818	4.41107	3.86813	4.28515	4.38101	4.34001	3.83861
chr4	83177494	83177976	4.22153	4.81953	2.60306	3.96818	3.61322	5.17077	3.40881	5.5937	3.27035	5.84002
chr4	83180413	83181017	4.35987	5.99439	4.58497	4.97646	3.8285	4.88626	3.17646	4.87509	4.17349	5.3086
chr4	83273202	83273728	5.04837	6.19602	4.37766	4.24756	3.8285	5.11846	3.65913	4.63287	4.23165	5.11963
chr4	99404810	99405092	3.65756	4.68586	3.80443	4.8292	3.8285	4.34269	3.5011	4.06246	3.73955	4.36607
chr4	102988388	102989118	4.06448	5.31043	4.84373	5.67155	4.5206	4.8213	4.11377	4.63287	4.61707	5.69176
chr4	112119354	112119927	4.35987	5.47662	4.91974	4.90487	4.15689	4.8213	4.3623	4.59425	3.73955	4.5869
chr4	121200376	121201006	4.35987	5.5773	4.48563	5.34095	4.62132	5.17077	4.90107	5.76897	4.23165	5.55088
chr4	121255995	121256466	2.60306	4.17052	3.3098	4.24756	3.32449	4.68083	3.5011	5.99672	3.90494	5.3086
chr4	121256709	121257239	3.65756	4.48281	3.80443	5.04442	3.32449	4.34269	3.5011	6.52867	3.64478	5.71392
chr4	141220782	141221541	8.27112	8.48832	8.63948	8.43444	8.3182	8.774	8.37073	8.66867	8.20219	8.45703
chr4	143911967	143912394	5.04837	5.75921	4.91974	5.17087	4.29077	5.17077	4.24461	4.84311	3.90494	4.42508
chr4	184168388	184168849	3.65756	3.93242	3.59303	4.36543	3.8285	4.60442	4.24461	4.67037	3.90494	4.36607
chr4	184472626	184474425	10.018	10.2806	10.3707	10.5438	10.0883	10.5717	9.99927	10.3553	10.2188	10.3842
chr5	910783	911139	4.22153	4.42647	4.12733	4.97646	3.8285	4.60442	4.15906	4.33355	4.11221	4.16929
chr5	10631945	10632936	8.00175	7.52592	8.28079	8.18858	8.18607	7.82862	8.10875	7.87438	8.04114	7.79902
chr5	56080268	56080807	2.60306	4.86121	3.3098	4.11653	3.61322	3.25061	3.40881	4.84311	3.07699	4.01654
chr5	56318275	56318648	4.35987	3.73731	3.97808	3.58566	4.80174	3.51146	4.24461	3.70077	4.53137	3.6217
chr5	70049269	70049502	4.06448	4.68586	4.37766	4.24756	4.00517	4.75295	3.85411	4.23258	4.23165	4.77489
chr5	77852469	77853185	6.34439	6.18027	6.24074	5.58482	6.07569	5.78257	6.47652	6.14316	6.38925	5.84002
chr5	88659739	88660091	3.88128	4.90163	3.59303	4.57166	3.8285	4.60442	4.20262	4.99581	4.48624	5.62309
chr5	88666558	88667434	4.59684	5.69372	4.25914	5.10912	4.80174	5.31665	4.01729	5.83339	4.4394	5.08542
chr5	89435025	89436084	6.87063	6.18027	6.42784	5.9732	6.75468	6.10586	6.46858	6.39733	6.36617	6.25522
chr5	91313941	91314379	5.26052	4.23988	4.12733	3.79564	4.15689	3.86813	4.85116	4.55441	4.94485	3.93135
chr5	95974321	95974751	4.06448	3.93242	3.59303	4.11653	3.61322	4.43622	3.72866	5.05232	3.73955	5.21738
chr5	109163755	109164046	4.88581	4.53671	4.6771	4.36543	4.41107	4.43622	4.87635	4.33355	5.15349	4.2386
chr5	110738275	110739715	9.15115	9.25401	9.2737	9.28938	8.88503	9.24867	9.0615	9.29271	9.1238	9.25344
chr5	112860852	112861983	8.58982	8.6589	8.49823	8.57961	8.66557	8.73659	8.47301	8.80786	8.55425	8.60184
chr5	112878981	112879638	5.55439	5.99439	5.24612	5.58482	5.03302	5.44853	4.50333	5.64862	4.80918	5.84002
chr5	119367116	119367556	5.60638	5.50248	6.12165	5.90361	6.37612	5.78257	5.97974	5.51695	6.06981	5.59943
chr5	131224573	131225333	6.28249	5.42341	6.59324	6.35752	6.93055	6.20727	6.78182	6.24091	6.87882	6.39785
chr5	134554645	134556354	8.39267	8.09647	8.44994	8.21015	8.26097	8.29692	8.95809	8.33383	8.40734	8.28147
chr5	143119054	143119442	4.48399	4.63805	4.6771	3.96818	4.62132	3.51146	4.56826	3.99948	4.39072	4.16929
chr5	143182711	143183893	4.96956	4.81953	5.35754	5.10912	5.93515	4.8213	6.09808	5.34943	5.83677	5.05032
chr5	154395177	154395833	4.48399	5.71589	3.80443	4.47282	4.62132	5.00738	4.20262	5.57491	3.73955	4.85958
chr5	159178411	159179098	4.96956	4.42647	5.84852	4.90487	5.7372	5.17077	5.96847	4.74223	5.98115	5.05032
chr5	171989542	171989991	4.48399	4.0967	4.91974	4.8292	5.29019	4.34269	5.1051	5.05232	5.4051	4.5869
chr5	173680146	173681566	7.30214	6.80006	7.34122	7.25269	7.77012	7.00976	7.4214	7.3937	7.28052	7.17479
chr5	176996042	176996802	6.28249	6.01233	5.99166	5.86749	6.50552	5.81521	6.013	5.90998	6.42318	6.14613
chr5	177389618	177389944	4.06448	4.73196	3.80443	4.36543	4.71467	5.11846	3.5011	4.4267	4.17349	4.36607
chr6	252711	253179	4.48399	5.18735	3.97808	4.36543	4.15689	4.94819	4.46956	5.39324	4.11221	4.68432
chr6	6642801	6643417	3.88128	5.18735	3.97808	4.57166	3.32449	4.43622	3.7934	5.90998	4.23165	4.73039
chr6	6643775	6644264	2.60306	5.25027	2.60306	4.36543	3.32449	4.52314	3.30308	5.68407	3.97855	4.73039
chr6	11876679	11876968	4.96956	4.17052	4.84373	3.96818	4.41107	3.70696	4.65982	4.51327	4.23165	3.6217
chr6	12118863	12119905	6.07877	5.5528	6.21189	6.10288	6.48056	6.27884	6.36118	5.66646	6.41196	6.02798
chr6	15521990	15522455	5.12283	5.12138	5.84852	5.34095	5.50672	5.17077	6.27269	5.15871	5.59803	5.52595
chr6	31776517	31777790	8.03013	7.62756	7.4558	7.45916	8.15499	7.79664	8.55552	7.61376	7.99322	7.83938
chr6	32860543	32861312	5.26052	4.30535	4.91974	4.47282	4.80174	4.43622	4.65982	4.4267	5.15349	4.89998
chr6	33073990	33074617	7.10252	5.6712	7.35441	6.83725	5.97161	5.56897	6.98426	5.99672	6.79511	5.69176
chr6	33590035	33590440	6.04178	4.53671	6.09026	5.93883	5.16767	4.94819	6.28179	5.41464	6.08407	5.57537
chr6	37017688	37018037	4.88581	4.81953	5.12484	5.22994	4.80174	5.00738	4.39911	5.05232	4.4394	5.24847
chr6	37783409	37784139	4.59684	4.97894	4.84373	5.28657	4.5206	4.94819	4.53622	4.99581	5.06799	5.18557
chr6	42017000	42017389	5.12283	4.77647	5.12484	5.04442	5.45568	5.48985	5.83825	4.59425	5.67591	5.27886
chr6	45737808	45738443	4.70048	7.05348	4.12733	4.90487	4.00517	4.60442	4.50333	6.96613	4.04741	5.73573
chr6	63504959	63505513	4.48399	5.28068	4.12733	4.66334	3.61322	4.43622	3.91138	5.18405	4.28707	4.85958
chr6	73579415	73579806	5.04837	5.05204	5.35754	5.34095	5.81974	5.26972	6.06677	5.15871	5.80258	5.57537
chr6	79334504	79335384	5.6565	4.73196	5.30296	5.17087	5.50672	5.26972	6.06677	5.73563	6.12599	5.57537
chr6	79335619	79336035	5.38565	4.0967	5.05988	4.74891	4.29077	3.86813	5.14654	4.90631	5.35832	4.77489
chr6	90072916	90073400	4.96956	4.94085	5.6892	4.97646	5.7372	5.22114	5.53494	4.90631	5.35832	4.93918
chr6	105179666	105180109	3.88128	4.01767	3.97808	4.74891	3.8285	4.94819	4.11377	4.51327	3.73955	4.63654
chr6	111764664	111765437	6.28249	7.86641	5.05988	5.39328	4.29077	5.78257	4.50333	6.35436	3.97855	5.55088
chr6	119471395	119471762	4.59684	4.48281	4.12733	4.11653	3.8285	4.8213	4.3623	4.99581	3.82568	4.81792
chr6	125749040	125749909	4.22153	5.75921	6.05815	6.48152	5.03302	7.05106	5.50381	6.86291	5.51557	6.53986
chr6	134378660	134379009	5.19341	4.63805	4.99164	4.24756	4.62132	4.13026	4.77257	3.70077	4.91221	4.63654
chr6	137218042	137219679	9.17252	9.34978	9.17691	9.13257	9.16005	9.48505	8.90492	9.28562	9.0062	9.17877
chr6	138411558	138411884	4.06448	3.4904	4.58497	4.11653	4.15689	4.00713	4.32435	3.78427	4.73571	4.2386
chr6	139099216	139100078	4.22153	4.81953	4.58497	5.79236	4.15689	5.26972	3.85411	6.50924	3.82568	5.21738
chr6	139336266	139336829	4.59684	4.63805	5.35754	4.47282	5.16767	4.43622	5.06236	4.51327	5.06799	4.53525
chr6	144149938	144152208	9.20191	9.50227	9.39022	9.35861	8.95435	9.39455	9.20035	9.59882	8.90828	9.22517
chr6	149235420	149235898	5.75168	5.31043	4.91974	4.57166	5.03302	4.60442	5.33672	4.90631	5.55741	4.77489
chr6	150274203	150274784	3.65756	3.73731	3.3098	4.11653	3.8285	3.86813	3.30308	4.96663	3.41679	4.73039
chr6	150361157	150362249	3.88128	4.94085	3.97808	4.47282	3.8285	4.88626	4.32435	7.0082	4.04741	5.21738
chr6	155170658	155171245	5.6565	5.18735	5.35754	5.49234	5.64951	5.06406	5.33672	4.59425	5.47243	4.5869
chr6	158517054	158517621	3.35682	6.19602	3.3098	4.57166	2.60306	4.75295	3.00984	5.61225	3.41679	4.01654
chr6	158826589	158827824	6.25049	5.47662	5.95721	5.62886	6.87429	6.18258	6.11857	6.06516	7.00336	6.06275
chr6	161037955	161038521	4.70048	5.31043	4.12733	4.11653	4.71467	5.22114	3.85411	5.93949	4.57494	5.64635
chr6	170345074	170345771	3.65756	5.5528	3.97808	5.22994	5.34759	6.60968	3.7934	6.18061	4.57494	6.02798
chr7	1151222	1151644	4.96956	4.48281	4.58497	4.36543	4.71467	4.24128	4.65982	4.28414	4.53137	4.5869
chr7	2522382	2522693	5.26052	4.63805	5.73075	5.28657	4.88339	4.00713	5.01822	4.06246	5.35832	4.5869
chr7	2530389	2531103	6.8063	6.59039	7.71289	7.21045	7.03687	6.66402	7.36286	5.93949	7.26817	6.57626
chr7	3010608	3010891	3.88128	4.63805	3.97808	4.11653	4.00517	4.60442	4.20262	4.51327	4.17349	4.2386
chr7	6380531	6380799	4.59684	4.30535	4.25914	3.79564	4.62132	3.51146	4.59952	4.17864	4.84442	4.09552
chr7	19708356	19709186	7.46358	7.83176	7.24532	7.6397	6.62417	7.58829	7.52798	8.03871	7.0182	7.51737
chr7	21383588	21384022	3.65756	3.93242	3.59303	4.47282	4.00517	4.00713	3.85411	4.55441	3.64478	4.68432
chr7	35658966	35659613	3.65756	4.01767	3.80443	4.8292	3.61322	4.88626	4.32435	5.20893	4.28707	5.05032
chr7	39589264	39589873	4.48399	5.92026	4.76308	4.8292	4.80174	4.94819	4.79929	5.53654	4.73571	4.93918
chr7	44977430	44977893	6.48834	5.80123	6.24074	6.16353	6.34878	6.27884	6.81969	6.14316	6.48872	6.25522
chr7	50197181	50197907	4.35987	5.45027	5.24612	5.58482	5.55595	5.60691	4.87635	6.07846	4.53137	5.01429
chr7	50281210	50281672	6.11481	5.45027	5.60221	4.57166	6.17266	5.11846	5.8506	5.80155	5.88655	5.66924
chr7	66886464	66887061	5.12283	6.13194	4.37766	4.74891	4.29077	5.11846	4.11377	5.43571	4.28707	4.48138
chr7	69804524	69805060	4.35987	4.86121	4.25914	5.28657	4.71467	5.17077	4.06658	5.18405	4.94485	5.99233
chr7	69843960	69844315	3.35682	4.30535	3.59303	3.58566	3.61322	4.13026	3.7934	4.55441	3.73955	4.85958
chr7	73707184	73707502	4.35987	3.83962	3.97808	3.96818	4.29077	4.00713	4.24461	3.70077	4.48624	4.16929
chr7	74617116	74617933	5.12283	5.15476	5.18683	5.17087	5.2303	4.8213	5.5952	4.77673	5.25973	4.73039
chr7	76302310	76304021	7.25477	6.84054	7.41861	7.43492	7.38414	7.14304	8.23757	7.08225	7.72183	7.00754
chr7	77156642	77156915	5.12283	4.53671	4.76308	4.74891	5.50672	4.24128	5.01822	5.02436	4.87875	4.30403
chr7	100803036	100803739	6.71576	5.80123	6.18244	6.27759	6.32089	6.1319	7.27488	6.31006	6.49936	6.01027
chr7	102286038	102286766	6.66825	6.63715	6.61538	6.7997	6.20357	7.39889	6.72973	7.68022	6.41196	7.44726
chr7	129259481	129259887	4.48399	5.36808	4.25914	4.47282	4.71467	4.8213	4.01729	4.4267	4.34001	4.77489
chr7	131522338	131522829	4.48399	4.73196	3.80443	4.36543	3.8285	4.43622	4.06658	4.4267	4.11221	4.5869
chr7	141559029	141559480	4.88581	5.69372	4.84373	5.34095	5.60351	5.84712	4.32435	5.23337	4.69736	5.3086
chr7	148983047	148983728	4.88581	6.2116	5.84852	6.63883	5.45568	6.87822	5.53494	6.41834	6.2063	6.63495
chr7	151341595	151342341	7.4774	7.75458	7.91326	8.01149	7.5842	8.20859	7.73989	7.91173	7.4757	7.59606
chr7	151839632	151839995	4.88581	4.23988	4.37766	4.47282	4.5206	4.24128	5.76181	4.23258	5.00783	4.81792
chr7	157318392	157319139	4.06448	4.0967	4.76308	4.36543	4.41107	3.86813	4.74529	3.86115	5.38191	4.63654
chr8	6416841	6417694	5.50038	6.18027	5.35754	5.39328	5.55595	5.93872	4.94917	6.05174	4.77296	5.66924
chr8	6800711	6801042	3.35682	4.42647	3.97808	4.11653	3.32449	5.00738	3.85411	4.28414	4.34001	4.5869
chr8	10805327	10806402	6.5939	6.19602	5.81035	5.58482	6.20357	5.67983	6.64786	5.37151	5.78516	5.62309
chr8	10967351	10968204	4.22153	6.13194	4.48563	5.75323	4.9603	5.93872	5.66704	8.21935	4.77296	6.41136
chr8	22718973	22719491	4.96956	4.30535	5.30296	5.28657	4.88339	4.34269	5.0839	4.06246	5.15349	4.81792
chr8	23335531	23336606	5.19341	4.77647	5.6892	5.9732	6.07569	5.06406	7.03339	4.81034	6.41196	5.57537
chr8	24349065	24349926	6.51547	6.01233	6.67982	6.00675	6.20357	5.90884	6.34392	6.28738	6.50992	6.28491
chr8	28473853	28474372	4.22153	4.63805	4.25914	4.36543	4.5206	4.88626	4.20262	4.93681	4.39072	4.97726
chr8	29681190	29681642	2.60306	4.53671	3.3098	3.30444	3.32449	4.00713	3.5011	4.67037	3.64478	3.83861
chr8	42006437	42006722	3.88128	4.68586	3.97808	4.57166	4.29077	4.60442	4.56826	4.7068	4.17349	4.53525
chr8	93875114	93875468	3.35682	5.05204	2.60306	3.58566	2.60306	3.86813	3.17646	4.33355	2.60306	3.12026
chr8	94220066	94220528	3.35682	5.5773	3.3098	4.11653	3.61322	3.51146	3.00984	5.43571	3.27035	4.48138
chr8	95087879	95088331	5.19341	4.97894	5.46063	5.34095	4.9603	4.34269	5.62438	4.47074	5.28505	4.93918
chr8	99892785	99893767	8.45679	8.73584	8.46216	8.74143	8.18607	8.72391	8.1903	8.58563	8.26872	8.54504
chr8	100907923	100909084	8.99199	8.96313	8.77304	8.9651	8.70901	9.07972	8.66329	8.80984	8.7151	8.89524
chr8	102788733	102789605	7.54456	6.95557	7.01539	6.8186	7.22846	6.90851	7.62366	7.04906	7.34073	7.22139
chr8	106726077	106726848	4.88581	5.50248	4.76308	5.67155	5.40269	5.74915	4.79929	6.06516	5.12558	5.97416
chr8	106744860	106745891	5.32451	6.19602	5.6892	5.75323	5.55595	5.90884	4.59952	5.73563	4.87875	5.57537
chr8	116728755	116729403	5.38565	5.71589	5.35754	5.53935	5.55595	5.48985	5.04047	5.73563	5.15349	5.87966
chr8	127250464	127250778	3.35682	5.18735	2.60306	3.79564	3.32449	3.51146	2.60306	4.38101	3.27035	4.01654
chr8	130220330	130220788	3.88128	5.39602	4.48563	5.04442	4.88339	5.11846	3.7934	4.93681	4.34001	5.79923
chr8	130247351	130247774	3.88128	5.33956	4.25914	4.11653	4.41107	5.60691	3.96565	4.74223	4.39072	4.81792
chr8	132836293	132836774	4.22153	4.30535	4.37766	4.24756	4.9603	4.60442	5.31884	4.28414	5.71328	4.63654
chr8	143343391	143343979	4.88581	4.17052	4.91974	4.74891	4.71467	4.60442	5.94567	4.90631	5.20764	5.11963
chr8	143602267	143602728	5.50038	4.73196	5.95721	5.67155	6.00716	5.64384	6.64082	5.25738	6.40065	6.04547
chr8	143711437	143711964	5.04837	5.25027	4.25914	5.58482	5.10202	5.93872	4.20262	4.47074	4.39072	5.36622
chr9	2015385	2015697	6.87063	6.25734	6.96463	6.87384	6.4293	6.02475	6.81345	6.48953	6.82074	6.50251
chr9	5450062	5451164	8.29471	8.31286	7.99127	8.31342	7.8304	8.27389	8.05698	8.21637	7.87616	8.19082
chr9	5458899	5459496	5.50038	6.28704	5.50944	5.34095	5.16767	5.48985	4.56826	6.0245	4.80918	5.52595
chr9	5493930	5494373	4.48399	5.33956	3.97808	4.47282	4.00517	4.24128	3.5011	4.55441	3.97855	4.09552
chr9	36994128	36994812	6.04178	7.51347	6.45267	7.04398	6.79567	6.75023	6.53087	7.0888	6.67843	6.70233
chr9	37784405	37785726	8.17273	8.32714	8.38078	8.60697	8.50848	8.78218	8.26976	8.52186	8.36742	8.52663
chr9	68779330	68780578	8.85597	8.8291	8.80218	8.95661	8.64335	9.01524	8.81743	9.10078	8.82021	8.93301
chr9	82409632	82410421	4.79642	4.23988	5.05988	4.66334	5.69404	4.68083	6.28179	5.57491	5.96581	5.27886
chr9	89357517	89358266	5.26052	4.77647	5.12484	4.97646	5.29019	5.00738	5.16679	4.7068	5.25973	4.77489
chr9	89411057	89412132	5.50038	5.71589	6.09026	5.34095	6.66901	5.84712	6.99533	5.9684	6.73346	6.11337
chr9	89815176	89816546	6.43249	6.35868	6.32395	6.07155	6.23382	5.67983	7.31514	6.56677	7.0182	6.46415
chr9	93268107	93269067	4.35987	6.2116	5.12484	6.57352	5.81974	7.15571	5.93413	7.25514	5.57787	7.76275
chr9	93286575	93287116	4.22153	4.58839	4.76308	5.17087	5.29019	5.64384	4.01729	5.30417	4.53137	5.50058
chr9	96218075	96218547	4.06448	3.93242	4.25914	3.96818	4.29077	3.70696	4.32435	3.78427	4.4394	4.16929
chr9	114356958	114357273	4.59684	4.36742	4.6771	4.57166	5.03302	4.13026	4.79929	4.4267	5.09709	5.05032
chr9	124800323	124800801	4.70048	4.42647	5.18683	4.24756	4.9603	4.34269	5.04047	4.12204	4.48624	3.48965
chr9	126872045	126872685	5.26052	5.01599	5.30296	5.22994	5.77907	5.11846	5.8258	5.30417	5.65684	5.11963
chr9	129932222	129932843	5.84082	5.31043	5.77111	5.67155	5.77907	4.94819	5.55025	4.99581	5.63751	4.81792
chr9	133886640	133887259	5.84082	5.33956	6.05815	6.07155	6.04184	5.60691	6.27269	5.64862	6.5308	6.06275
chr9	136496753	136497591	3.88128	8.61011	5.41004	7.51805	5.03302	9.21582	4.82548	8.58563	5.47243	9.39378
chr9	136498995	136499350	2.60306	5.99439	4.6771	5.4437	4.5206	6.64613	3.85411	6.18061	4.17349	7.11844
chr9	136500441	136500944	2.60306	7.21603	4.6771	6.92703	4.9603	8.16544	4.68894	7.58166	4.17349	8.1513
chr9	136501644	136502085	3.35682	7.09587	4.25914	6.24992	4.41107	7.29966	3.91138	6.99431	4.53137	7.62522
chr9	136901650	136903269	8.01127	7.82674	8.61232	8.13695	8.49613	7.99281	8.80963	8.08195	8.38466	8.17119
chr9	137310490	137312577	6.18427	8.84902	6.57075	8.87345	6.79567	9.28654	8.71763	10.5484	6.98837	9.54929
chr9	137315783	137316845	4.88581	7.90025	6.50108	7.83755	5.69404	8.61359	6.55355	9.17021	6.33084	8.58711
chr9	137320617	137321321	6.00381	6.85049	5.6892	6.38319	5.40269	6.83155	5.88701	6.83201	5.59803	6.82829
chrX	2521523	2522187	4.88581	4.53671	4.58497	4.74891	5.16767	4.52314	5.06236	4.17864	5.09709	4.89998
chrX	14673449	14673725	3.65756	4.53671	3.80443	3.58566	3.8285	4.00713	3.65913	4.23258	3.27035	4.68432
chrX	20224384	20224939	4.79642	4.17052	4.48563	4.11653	4.29077	4.00713	4.92534	4.59425	4.61707	4.01654
chrX	24080299	24080938	4.79642	5.80123	4.48563	4.74891	4.15689	4.8213	4.28515	4.74223	4.23165	4.77489
chrX	30713427	30713998	5.12283	4.48281	4.6771	4.74891	5.55595	4.8213	5.2258	4.77673	5.25973	5.27886
chrX	49166140	49166702	5.92466	5.5528	6.15237	5.4437	6.48056	6.07933	6.51555	5.92481	5.91879	5.66924
chrX	51893484	51893983	5.04837	5.05204	4.99164	4.97646	5.50672	4.8213	5.37179	4.87509	5.49417	5.24847
chrX	52920439	52921799	7.99216	7.51347	8.00805	7.9867	7.57248	7.265	8.47499	7.56299	7.80534	7.22901
chrX	56232242	56233748	6.87063	5.69372	5.88569	5.22994	5.60351	4.94819	5.73538	5.02436	5.76753	5.11963
chrX	76172953	76173785	7.01041	6.8896	6.98175	6.85566	6.94883	6.60968	7.00083	6.6311	6.75135	6.63495
chrX	129961228	129962022	5.88336	5.39602	5.73075	5.62886	5.85927	4.94819	5.65296	5.15871	5.7316	4.93918
chrX	130885587	130886128	3.65756	5.15476	3.3098	3.79564	3.8285	3.86813	3.30308	5.28097	3.41679	4.36607
chrX	130886177	130886921	4.06448	4.90163	3.80443	3.96818	4.29077	5.00738	3.7934	5.32698	4.04741	5.18557
chrX	154542346	154542781	5.79695	5.71589	5.50944	5.34095	5.77907	5.11846	6.2263	5.63055	5.65684	5.59943
