# Supplementary material for: Viral transduction of primary human lymphoma B cells reveals mechanisms of NOTCH-mediated immune escape
Source: Nat Commun. 2022 Oct 20;13:6220. doi: 10.1038/s41467-022-33739-2 (PMC9585083; doi:10.1038/s41467-022-33739-2)
Supplement: Supplementary file 6 — Supplementary Data 3 [file 41467_2022_33739_MOESM6_ESM.xlsx]

## Sheet: Sheet1
Supplementary Data3: List of NOTCH1 upregulated proteins (Referred to Figure 5a)
Protein	CLL1 LogFC	CLL2 LogFC	CLL3 LogFC
NOTCH1	3.04	1.95	3.82
CD300A	2.63	1.52	2.81
GZMB	3.55	1.29	1.1
CD38	3.39	1.01	1.41
EPB42	0.58	4.38	0.68
ABHD6	1.98	1.47	1.82
C10orf128	2.37	1.71	1.03
DUSP16	1.17	2.12	1.55
FUT7	1.49	1.46	1.36
GLUL	0.78	1.88	1.6
GYG1	1.75	0.82	1.36
SH2B2	1.4	1.23	1.23
TIMM17A	2.61	0.08	1.18
GATM	0.83	1.68	1.16
MX1	1.62	1.48	0.45
MEST	2.33	1.11	0.1
IGLL5	2.65	0.59	0.27
IKBIP	1.99	0.56	0.87
RUNX2	2.81	0.08	0.51
FGR	1.48	1.12	0.6
DAPK2	0.69	1.18	1.29
SLC27A2	1.08	0.65	1.45
CPD	1.55	0.74	0.77
MALT1	1.65	0.67	0.73
PIK3R5	1.77	0.74	0.52
ABCB11	2.1	0.51	0.43
HPGD	1.01	0.89	0.95
ESAM	1.19	0.81	0.84
PSMB5	1.6	0.38	0.88
POMP	1.6	0.41	0.84
CEND1	1.78	0.45	0.6
WFS1	1.91	0.61	0.22
SLC1A4	1.48	0.79	0.44
AAK1	1.52	0.62	0.58
CDKN2A	1.47	0.79	0.43
RGS3	0.43	0.89	1.31
DTX1	1.35	0.67	0.63
SSR2	1.11	0.86	0.67
FAM49A	0.82	1.17	0.61
HMGN5	1.46	0.4	0.75
GRAP	0.29	1.32	0.87
TXNDC15	1.5	0.6	0.32
UBE2J2	1.33	0.67	0.4
SCYL3	1.18	0.52	0.66
TMX2	1.64	0.22	0.5
FTL	1.86	0.24	0.26
GLDC	1.01	0.68	0.66
ABI3	0.75	0.83	0.78
TESC	1.53	0.71	0.09
DNAJC3	1.72	0.42	0.18
CD27	1.81	0.17	0.36
ZFP92	0.61	0.88	0.79
PRELID1	1.49	0.23	0.56
RNF213	1.1	0.33	0.78
PLS1	0.95	0.23	1.05
STAT1	1.92	0.24	0.07
CD274	0.79	0.53	0.87
CLEC17A	1.15	0.74	0.29
ADAM19	1.57	0.63	0.01
PALM2	0.99	0.61	0.55
SPTY2D1	1.11	0.47	0.58
IL2RB	1.24	0.4	0.52
MAML1	0.64	0.56	0.92
IGKV1-6	1.42	0.02	0.7
TIMM8B	1.05	0.16	0.9
NARF	0.35	0.48	1.26
SLC7A11	1.2	0.31	0.58
NEU1	1.79	0.25	0.06
SLC19A1	1.1	0.2	0.77
TRAM2	1.34	0.42	0.32
ADAM28	0.61	0.8	0.61
ATP2B4	0.89	0.91	0.24
SIAE	1.08	0.44	0.53
CR1	0.49	1.36	0.19
SLC1A2	0.04	1.5	0.51
ALKBH7	1.01	0.38	0.6
KIF13B	1.21	0.25	0.57
FGD2	0.64	1.02	0.32
SRXN1	0.8	0.29	0.89
SMPDL3B	0.78	1	0.21
SPATA17	1.4	0.57	0.01
SEMA7A	0.77	0.77	0.42
TTC39B	0.79	0.84	0.31
C1GALT1	1.14	0.5	0.3
C15orf39	0.65	0.44	0.84
TNFRSF8	1.07	0.11	0.74
HMCES	1.18	0.37	0.36
GNB4	0.66	1.13	0.12
MYEOV2	1.21	0.15	0.57
DNAJC1	1.51	0.21	0.2
CCDC134	0.86	0.48	0.55
CPPED1	0.47	0.91	0.5
GDPD1	0.51	0.44	0.93
CMBL	1.06	0.23	0.62
WNT5B	1	0.08	0.81
POLR3G	1.25	0.18	0.48
MGAT5	1.18	0.1	0.6
GCSAM	0.7	0.58	0.58
HK2	0.63	0.12	1.07
BCAS1	1.21	0.3	0.33
