# Supplementary material for: Viral transduction of primary human lymphoma B cells reveals mechanisms of NOTCH-mediated immune escape
Source: Nat Commun. 2022 Oct 20;13:6220. doi: 10.1038/s41467-022-33739-2 (PMC9585083; doi:10.1038/s41467-022-33739-2)
Supplement: Supplementary file 8 — Source Data [file 41467_2022_33739_MOESM8_ESM.xlsx]

## Sheet: Fig1a
RNAseq expression data [relative read counts]
Normal B cell	CLL	MCL
10.7459	12.4164	11.3717
10.908	11.7032	12.1261
12.3827	12.3015	11.475
12.0916	14.2968	10.5554
11.9069	12.6007	11.5107
11.684	11.1349
12.103	12.744
11.3926	12.1325
10.8523	12.6223
10.3469	12.7643
10.9834	11.5758
12.7344	10.6006
11.0539	11.6877
11.3489	11.4989
11.3464	11.0489
11.2571	11.4389
11.4059	12.3574
11.6373	13.2333
11.8692	11.7249
11.3786	12.1542
12.1866	11.8818
11.971	11.9168
11.5392	12.9425
12.4184	11.5339
12.5993	11.5001
12.015	11.5592
11.7742	11.6326
12.1158	11.761
11.6166	11.47
11.7252	11.5679
13.0487	12.4753
13.4827	11.7412
11.5885	11.3408
12.0791	12.3608
11.5533	11.4208
11.5891	12.4425
11.5182	11.9812
10.1492	11.7202
11.6673	10.8425
11.7203	10.802
10.247	11.4948
11.3319	10.8397
10.729	11.1538
10.4355	10.4646
10.5298	11.1295
10.6031	10.6261
10.6789	11.0816
11.6425	11.8357
10.898	11.3423
9.84478	11.2678
10.103	11.4739
9.72766	11.4818
10.3882	11.3459
12.1322	11.2533
12.2963	11.5246
	11.6031
	12.6114
	11.0968
	10.8111
	10.924
	10.6597
	11.2208
	10.9004
	10.8768
	10.8409
	10.5764
	12.4009
	10.9113
	11.4822
	10.6844
	11.7474
	12.1159
	10.9951
	11.4948
	11.6447
	10.4009
	12.351
	11.2798
	12.0158
	11.8872
	13.137
	11.073
	10.6368
	10.756
	10.893
	11.8944
	12.2338
	11.2822
	10.9841
	11.1797
	11.2862
	11.3562
	11.1546
	10.8721
	12.1514
	10.5771
	10.7975
	12.7149
	10.9072
	11.3487
	11.6575
	11.1456
	11.4961
	10.637
	10.5875
	11.0418
	11.3504
	11.9965
	11.0482
	12.1008
	11.6523
	11.4739
	10.6857
	13.0706
	12.2051
	12.2105
	10.6806
	10.7265
	11.2522
	11.2176
	12.1139
	11.4979
	11.641
	11.7501
	11.7149
	10.7914
	11.5353
	12.0117
	10.9632
	12.2756
	11.6462
	10.9874
	10.9786
	11.5904
	11.6253
	11.7041
	11.4967
	11.2283
	11.1259
	10.9306
	11.0768
	11.3963
	10.612
	11.2855
	10.7482
	11.4853
	11.256
	11.1193
	10.9777
	11.043
	10.7862
	10.7463
	11.2006
	11.9985
	11.0443
	11.0447
	12.7422
	10.907
	10.788
	11.0106
	11.4895
	11.5409
	10.4988
	12.9522
	13.6942
	13.2216
	12.5396
	12.3961
	12.5818
	10.8874
	10.8183
	11.4147
	10.9393
	11.0162
	10.7443
	11.7181
	11.3139
	12.1511
	10.892
	11.1071
	10.9465
	10.5343
	12.5262
	11.8134
	11.4056
	10.9362
	10.305
	10.6276
	10.9734
	11.0767
	11.0334
	10.9158
	11.5848
	11.6883
	11.2831
	14.7506
	11.6635
	11.383
	10.8928
	11.9566
	11.6129
	11.9933
	11.7414
	10.7978
	12.0513
	12.5389
	11.2848
	12.2505
	10.8258
	11.5514
	12.1334
	11.6521
	11.2197
	11.6788
	11.9414
	12.7839
	10.9241
	10.9283
	11.1651
	11.8026
	11.3165
	11.5747
	10.7082
	10.7323
	11.4513
	12.4659
	10.6579
	10.9341
	12.202
	10.4476
	11.7762
	11.3296
	11.4121
	10.7351
	10.987
	12.9232
	12.6246
	11.4405
	11.0179
	12.3355
	12.6264
	11.0872
	12.4346
	12.4011
	12.5131
	12.1916
	12.5006
	10.9792
	12.961
	12.6724
	9.47239
	12.1019
	11.7172
	12.5108
	10.9031
	11.1761
	12.1666
	12.1044
	11.0018
	11.8374
	12.0101
	11.43
	12.4024
	12.1655
	11.4498
	12.2964
	11.408
	11.1345
	10.9701
	12.141
	12.1747
	11.5415
	11.7153
	10.5531
	12.061
	10.7923
	11.3743
	11.2907
	12.0031
	11.4129
	11.8473
	11.1351
	12.3633

## Sheet: Fig1c
	% GFP (infected cells)
sample	CLL			MCL
	galv	felv	ssav	galv	felv	ssav
#1	23.2	29.3	2.2	39.5	67.6	50.1
#2	13.9	40.2	1.22	5.68	33.4	14.7
#3	25.6	46.7	1.15	14.1	77.8	39.9
#4	32.5	37.5	5.23	0.73	0.63	0.89
#5	21.8	29	0.56	0.5	13.6	1.86
#6	20.8	24.8	0.59
#7	60.6	85.5	4.93
#8	3.54	11.7	0.56
#9	10	25	1.6

## Sheet: Fig1d
	Day 3 post infection				day 5				day 7
sample	Live	apoptotic	Dead		Live	apoptotic	Dead		Live	apoptotic	Dead
#1	75.7	6.35	17.9		77	7.25	15.8		90.7	6.13	3.16
#2	68.1	7.48	24.4		74.4	4.89	20.2		89.7	5.28	5.04
#3	62.6	9.09	28.3		65.4	15.8	18.5		84.8	8.42	6.7
#4	52.5	5.36	41.9		71.6	7.19	21
#5	49.4	5.12	45.2		63.7	9.15	27
#6	91.3	2.47	6.16		87	4.22	8.78		87.2	3.63	9.14
#7	66.8	6.76	26.4		91.8	3.45	4.74		67.6	8.3	24
#8	52.8	7.18	40.1		83.6	3.17	13.1		76.7	7.5	15.8
Mean	64.9	6.22625	28.795		76.8125	6.89	16.14		82.7833	6.54333	10.64
SD	14.0059	1.96637	13.2288		10.069	4.16647	7.14242		8.96246	1.88559	7.87654

## Sheet: Fig1e
Sample Name		Gene	Ct Average	Ct StdDev	Gene	Ct Average	Ct StdDev	dCt	cal dct	ddCt	2^-ddCt	StdDev ddCt	ddCt+sd	ddCt-sd	2^-ddCt+sd	2^-ddCt-sd	Upper	Lower
cnt	#1	gapdh	18.4297	0.0339459	P21	25.4353	0.0825669	7.00567	7.00567	0	1	0.0892727	0.0892727	-0.0892727	0.939996	1.06383	0.0638338	0.0600035
p53dn		gapdh	19.3177	0.103821	P21	26.2233	0.0561994	6.90558	7.00567	-0.100084	1.07184	0.118056	0.0179722	-0.21814	0.98762	1.16323	0.0913972	0.084216		The two-tailed P value equals 0.0104
cnt + 0.3ug/ml dox		gapdh	19.734	0.0392295	P21	27.0683	0.0721406	7.33433	7.33433	0	1	0.0821171	0.0821171	-0.0821171	0.94467	1.05857	0.0585703	0.0553297
p53dn + 0.3ug/ml dox		gapdh	20.8713	0.0727109	P21	28.577	0.112067	7.70575	7.33433	0.371417	0.773023	0.133588	0.505005	0.237829	0.704658	0.848021	0.0749978	0.0683651
cnt	#2	gapdh	21.0935	0.105592	p21	29.0917	0.0909136	7.99817	7.99817	0	1	0.139338	0.139338	-0.139338	0.907936	1.1014	0.101399	0.0920641
p53dn		gapdh	19.8	0.0245624	p21	26.3667	0.0637309	6.56675	7.99817	-1.43142	2.69711	0.0683003	-1.36312	-1.49972	2.5724	2.82787	0.130758	0.124712		The two-tailed P value is less than 0.0001
cnt + 0.3ug/ml dox		gapdh	21.1482	0.067564	p21	27.9748	0.0366644	6.8265	6.8265	0	1	0.0768711	0.0768711	-0.0768711	0.948112	1.05473	0.0547281	0.0518883
p53dn + 0.3ug/ml dox		gapdh	24.527	0.0640156	p21	31.8733	0.0712905	7.34633	6.8265	0.519832	0.697453	0.095814	0.615646	0.424018	0.652638	0.745346	0.0478928	0.0448154
cnt	#3	gapdh	19.1475	0.0601048	p21	23.208	0.228633	4.0605	4.0605	0	1	0.236402	0.236402	-0.236402	0.84886	1.17805	0.178051	0.15114
p53dn		gapdh	18.87	0.154205	p21	21.8575	0.0318199	2.9875	4.0605	-1.073	2.1038	0.157453	-0.915547	-1.23045	1.88628	2.34641	0.242604	0.21752		The two-tailed P value equals 0.0074
cnt + 0.3ug/ml dox		gapdh	19.0433	0.0840375	p21	23.925	0.0605554	4.88167	4.88167	0	1	0.103582	0.103582	-0.103582	0.930719	1.07444	0.0744379	0.0692808
p53dn + 0.3ug/ml dox		gapdh	20.2417	0.106969	p21	24.7443	0.11524	4.50267	4.88167	-0.378999	1.30044	0.157234	-0.221765	-0.536233	1.16616	1.45018	0.149742	0.13428

## Sheet: Fig1f
	% of GFP+ Apoptotic cells
Fludara [uM]	#1	#1+ p53DD	#2	#2+p53DD	#3	#3+p53DD	#4	#4+p53DD
dmso	3.86	3.77	11.6	8.37	12.5	18.6	3.64	3.34
12.5uM	22.8	12.3	36.3	26.9	19.4	15.6	8.04	4.79
25uM	28.7	13.1	37.2	27.9	21.9	16.4	8.85	5.63
50uM	33.6	21.3	39.1	29.8	32.5	25.7	8.89	5.94

## Sheet: Fig1g
	% S-phase
sample	empty vector	cMYC
#1	43.4	59.5
#2	30	47.6
#3	13.5	17.6
#4	3.05	49.9
#5	57.1	81.8

## Sheet: Fig2a
Sample Name	Gene	Ct Average	Gene	Ct Average	dCt	cal dct	ddCt	2^-ddCt
#1	Gapdh	31.8094	dtx1	33.2444	1.43503	1.43503	0	1
#1 NOTCH1	Gapdh	29.6811	dtx1	29.1999	-0.48118	1.43503	-1.91621	3.7743
#2	Gapdh	31.552	DTX1	32.505	0.953149	0.953149	0	1
#2 NOTCH1	Gapdh	30.044	DTX1	30.503	0.459179	0.953149	-0.49397	1.41
#3	Gapdh	29.4569	dtx1	33.6445	4.18754	4.18754	0	1
#3 NOTCH1	Gapdh	28.8741	dtx1	30.2873	1.41311	4.18754	-2.77443	6.84208
#4	Gapdh	28.8398	dtx1	33.0382	4.19844	4.19844	0	1
#4 NOTCH1	Gapdh	28.6624	dtx1	31.4568	2.79438	4.19844	-1.40406	2.64645
#1	Gapdh	21.0717	hes1	32.398	11.3263	11.3263	0	1
#1 NOTCH1	Gapdh	20.8758	hes1	29.5215	8.64575	11.3263	-2.68058	6.41115
#2	Gapdh	28.9825	hes1	32.5393	3.55675	3.55675	0	1
#2 NOTCH1	Gapdh	29.3392	hes1	32.406	3.06675	3.55675	-0.490001	1.40445
#3	Gapdh	30.7616	hes1	34.4708	3.70914	3.70914	0	1
#3 NOTCH1	Gapdh	32.1862	hes1	34.3111	2.12487	3.70914	-1.58427	2.99855
#4	Gapdh	28.9378	hes1	30.0592	1.12137	1.12137	0	1
#4 NOTCH1	Gapdh	28.36	hes1	29.1465	0.786517	1.12137	-0.334849	1.26125
#1	Gapdh	21.0717	Hey1	31.6433	10.5717	10.5717	0	1
#1 NOTCH1	Gapdh	20.8758	Hey1	29.0053	8.12958	10.5717	-2.44208	5.43426
#2	Gapdh	28.9825	Hey1	34.2845	5.302	5.302	0	1
#2 NOTCH1	Gapdh	29.3392	Hey1	34.1745	4.83525	5.302	-0.466751	1.38199
#3	Gapdh	21.7249	Hey1	28.92	7.19511	7.19511	0	1
#3 NOTCH1	Gapdh	21.3258	Hey1	26.7157	5.38988	7.19511	-1.80523	3.49484

## Sheet: Fig2b
	% S-phase
sample	empty vector	NOTCH1ΔPEST
#1	20.9	31.8
#2	11	15.7
#3	46.4	53.1
#4	26.4	27
#5	19.3	25.5
#6	10.4	15.6
#7	31.2	34.7
#8	11.1	12.5
#9	14.5	17.9
#10	61.1	69.4
#11	3.77	7.82
#12	6.87	9.43
#13	13	23.6
#14	6.18	14.1

## Sheet: Fig2c
		DAY3	DAY7	DAY14		Ratio vs Day 3
%CD19+ GFP+ cntr	#1	41.8	39.5	37.2		1	0.944976	0.889952
%CD19+ GFP+ NOTCH1		21.5	22.8	32.1		1	1.06047	1.49302
%CD19+ GFP+ cntr	#2	12.3	7.98	5.76		1	0.64878	0.468293
%CD19+ GFP+ NOTCH1		3.74	4.9	8.78		1	1.31016	2.34759
%CD19+ GFP+ cntr	#3	36.9	37.6	29.6		1	1.01897	0.802168
%CD19+ GFP+ NOTCH1		20.3	24.8	27.3		1	1.22167	1.34483

## Sheet: Fig2d
	% live cells gated on GFP+ cells
sample	empty vector	NOTCH1
#1	92.32	71.4
#2	95.36	95.65
#3	86.4	73.5
#4	91.49	90.7
#5	89	87.9
#6	94.5	90.2
#7	89.6	76.1

[truncated: 44 more sheets: Fig2e, Fig2f, Fig2g, Fig3a, Fig3b, Fig3f, Fig4b, Fig4c, Fig4d, Fig5a, Fig5b, Fig5c, Fig5d, Fig5e, Fig5f, Fig5g, Fig5i, Fig5j, Fig6d, Fig6e …]
